# Supplementary material for: 5-Chloro-N-[2-(1H-imidazol-4-yl)eth­yl]-N-methyl-7H-pyrrolo[2,3-d]pyrimidin-4-amine
Source: Acta Crystallogr Sect E Struct Rep Online. 2009 Dec 24;66(Pt 1):o242. doi: 10.1107/S1600536809054750 (PMC2980157; doi:10.1107/S1600536809054750)
Supplement: Supplementary file 2 [file e-66-0o242-Isup2.hkl]

# 
# h,k,l, Fc-squared, Fo-squared, sigma(Fo-squared) and status flag 
# 
data_I
_shelx_title ' pflj54_0m in P2(1)/n' 
_shelx_refln_list_code          4 
_shelx_F_calc_maximum      277.34 
_exptl_crystal_F_000       576.00 
_reflns_d_resolution_high  0.7632 
 
loop_ 
 _symmetry_equiv_pos_as_xyz 
 'x, y, z' 
 '-x+1/2, y+1/2, -z+1/2' 
 '-x, -y, -z' 
 'x-1/2, -y-1/2, z-1/2' 
 
_cell_length_a     4.4673 
_cell_length_b    15.8855 
_cell_length_c    17.6544 
_cell_angle_alpha  90.000 
_cell_angle_beta   96.244 
_cell_angle_gamma  90.000 
 
_shelx_F_squared_multiplier     1.000 
 
loop_ 
 _refln_index_h 
 _refln_index_k 
 _refln_index_l 
 _refln_F_squared_calc 
 _refln_F_squared_meas 
 _refln_F_squared_sigma 
 _refln_observed_status 
   2   0   0     1199.58     1143.57     25.94 o 
   4   0   0        0.18       -0.38      0.73 o 
   1   1   0     2404.74     2511.49     28.48 o 
   2   1   0       69.01       63.15      1.42 o 
   3   1   0       17.00       25.87      0.96 o 
   4   1   0      289.09      327.33      6.04 o 
   5   1   0       42.89       38.77      2.26 o 
   0   2   0     2109.19     1920.12     36.59 o 
   1   2   0     2192.05     2284.05     30.38 o 
   2   2   0       45.49       53.18      1.14 o 
   3   2   0      888.41      968.53     18.90 o 
   4   2   0        2.80        2.67      1.09 o 
   5   2   0      187.20      202.86      6.52 o 
   1   3   0     8527.55     8318.97     94.20 o 
   2   3   0      298.11      340.67      5.74 o 
   3   3   0      680.72      686.73     14.02 o 
   4   3   0      227.25      237.88     11.11 o 
   5   3   0        3.45        3.16      1.36 o 
   0   4   0    16771.28    14653.30    659.03 o 
   1   4   0     1891.76     1896.13     22.04 o 
   2   4   0     1230.97     1280.29     16.09 o 
   3   4   0       47.78       49.48      2.28 o 
   4   4   0      150.81      157.81      5.78 o 
   5   4   0       43.41       41.55      4.57 o 
   1   5   0      299.87      314.08      4.05 o 
   2   5   0     1982.99     2146.64     25.00 o 
   3   5   0      116.48      126.62      7.25 o 
   4   5   0      109.14      122.86      4.94 o 
   5   5   0       40.75       36.80      4.72 o 
   0   6   0       16.30       26.36      1.20 o 
   1   6   0      116.18       96.96      1.77 o 
   2   6   0       30.96       33.44      1.32 o 
   3   6   0       20.54       17.41      2.11 o 
   4   6   0      105.68      114.62      5.50 o 
   5   6   0       44.84       49.94      3.61 o 
   1   7   0     1698.28     1667.54     19.97 o 
   2   7   0      650.44      689.15     12.74 o 
   3   7   0     1074.72     1114.32     37.40 o 
   4   7   0      468.98      496.59     14.90 o 
   5   7   0        9.39        5.85      1.97 o 
   0   8   0      890.97      870.19     18.73 o 
   1   8   0     1343.63     1433.94     18.57 o 
   2   8   0       49.67       86.85      3.22 o 
   3   8   0        8.59       11.86      3.00 o 
   4   8   0        6.68        7.57      4.47 o 
   5   8   0       17.37        9.42      3.93 o 
   1   9   0      312.84      368.45      7.68 o 
   2   9   0      406.52      382.96      9.26 o 
   3   9   0       34.80       25.43      4.07 o 
   4   9   0      129.38      149.89     10.54 o 
   5   9   0      143.21      152.47      4.82 o 
   0  10   0       37.10       84.84      2.91 o 
   1  10   0        0.75        1.51      1.12 o 
   2  10   0      324.11      318.24      8.22 o 
   3  10   0        9.96        9.86      3.29 o 
   4  10   0       94.85       89.33      4.29 o 
   5  10   0        9.13        4.43      1.71 o 
   1  11   0      265.94      248.69     13.32 o 
   2  11   0       53.75       55.58      2.98 o 
   3  11   0      326.21      343.30     17.00 o 
   4  11   0        0.27        0.44      1.27 o 
   0  12   0       84.42       73.25      4.18 o 
   1  12   0      376.41      348.53     13.29 o 
   2  12   0        5.56        4.55      1.28 o 
   3  12   0       12.31       11.86      3.93 o 
   4  12   0       43.62       40.24      4.93 o 
   1  13   0        0.59       -1.08      1.32 o 
   2  13   0      173.38      187.40     10.00 o 
   3  13   0      128.77      134.82     10.00 o 
   4  13   0        2.25        2.61      1.36 o 
   0  14   0     1115.79     1049.46     39.65 o 
   1  14   0       24.91       20.93      4.00 o 
   2  14   0      649.39      620.15     24.79 o 
   3  14   0        3.02        2.61      1.88 o 
   4  14   0        1.80        3.61      1.82 o 
   1  15   0       56.26       54.01      5.57 o 
   2  15   0       37.75       46.73      5.22 o 
   3  15   0       80.38       76.53      5.53 o 
   0  16   0      532.28      561.13     24.72 o 
   1  16   0      310.28      328.29     16.50 o 
   2  16   0      109.40       94.46      5.93 o 
   3  16   0       15.01       15.76      2.56 o 
   1  17   0      263.99      288.63     25.40 o 
   2  17   0        1.85        2.58      1.77 o 
   3  17   0       11.36       16.08      4.86 o 
   0  18   0      681.82      764.54     32.58 o 
   1  18   0        2.89        1.70      2.25 o 
   2  18   0      151.03      167.09      5.91 o 
   1  19   0       69.75       76.74      6.80 o 
   2  19   0        9.55        8.79      3.64 o 
   0  20   0        2.23       -2.14      3.14 o 
  -5   0   1        3.51        0.14      1.36 o 
  -3   0   1     1007.98     1137.56     37.08 o 
  -1   0   1     1447.33     1446.08     26.45 o 
   1   0   1      544.05      625.17     10.30 o 
   3   0   1        2.74        5.86      0.66 o 
   5   0   1       97.37      103.38      5.43 o 
  -5   1   1       64.47       59.76      2.78 o 
  -4   1   1        4.89        5.05      0.70 o 
  -3   1   1        1.16        3.62      0.67 o 
  -2   1   1      122.57      151.04      3.40 o 
  -1   1   1      816.51      863.25     11.55 o 
   0   1   1       29.78       23.07      0.50 o 
   1   1   1     1770.79     1821.24     29.43 o 
   2   1   1       21.64       13.77      0.68 o 
   3   1   1        3.17        0.93      0.38 o 
   4   1   1      152.14      159.81      3.36 o 
   5   1   1        8.78       10.51      1.44 o 
  -5   2   1       50.52       50.00      2.98 o 
  -4   2   1        0.07        0.37      1.00 o 
  -3   2   1      291.20      307.17      6.83 o 
  -2   2   1     2411.74     2184.93     34.96 o 
  -1   2   1     3447.23     3576.60     43.67 o 
   0   2   1       39.48       41.99      1.15 o 
   1   2   1      209.01      201.12      2.40 o 
   2   2   1      330.19      386.51      5.27 o 
   3   2   1       21.01       24.80      1.73 o 
   4   2   1       11.87        6.64      1.24 o 
   5   2   1       12.73        9.68      1.64 o 
  -5   3   1       57.52       50.78      3.21 o 
  -4   3   1       23.54       23.97      2.25 o 
  -3   3   1       12.44       17.03      1.40 o 
  -2   3   1        5.19        4.38      0.80 o 
  -1   3   1      315.21      315.16      3.85 o 
   0   3   1      280.42      282.78      3.46 o 
   1   3   1      222.60      184.27      2.38 o 
   2   3   1      561.78      546.92      7.98 o 
   3   3   1        0.46        1.97      0.67 o 
   4   3   1        2.71        0.90      0.94 o 
   5   3   1       45.19       40.39      2.83 o 
  -5   4   1        1.94        0.56      1.36 o 
  -4   4   1       27.21       37.16      5.07 o 
  -3   4   1      225.11      217.35      5.55 o 
  -2   4   1        5.24        5.21      0.45 o 
  -1   4   1      300.91      247.33      3.02 o 
   0   4   1       55.79       60.47      1.18 o 
   1   4   1       22.18       17.56      0.64 o 
   2   4   1      521.61      558.76      7.27 o 
   3   4   1      323.35      326.27      7.64 o 
   4   4   1       29.62       19.97      2.15 o 
   5   4   1        1.32        0.03      1.34 o 
  -5   5   1      160.41      186.71      8.86 o 
  -4   5   1       42.22       36.61      2.85 o 
  -3   5   1      166.47      164.38      4.21 o 
  -2   5   1       78.12       72.51      1.46 o 
  -1   5   1     1708.59     1582.95     16.73 o 
   0   5   1      167.23      143.32      2.19 o 
   1   5   1       46.89       43.40      1.06 o 
   2   5   1      727.26      811.34      9.31 o 
   3   5   1      331.13      376.79      6.94 o 
   4   5   1       11.56       14.35      1.71 o 
   5   5   1       49.93       43.04      3.18 o 
  -5   6   1       66.98       65.26      4.04 o 
  -4   6   1        7.94        8.50      2.64 o 
  -3   6   1        0.00        1.50      1.16 o 
  -2   6   1      554.09      578.57      9.44 o 
  -1   6   1       78.47       68.88      1.44 o 
   0   6   1     1350.53     1366.97     25.97 o 
   1   6   1     1089.80     1345.71     15.20 o 
   2   6   1      321.42      343.28      6.03 o 
   3   6   1       33.14       37.76      4.57 o 
   4   6   1       46.69       39.17      3.52 o 
   5   6   1        2.26        3.89      1.66 o 
  -5   7   1       39.63       36.01      3.42 o 
  -4   7   1        0.52       -0.25      1.27 o 
  -3   7   1       39.59       31.72      5.32 o 
  -2   7   1      410.89      469.57      9.20 o 
  -1   7   1       28.67       28.15      1.11 o 
   0   7   1      918.79      894.99     11.94 o 
   1   7   1      452.41      477.00      6.47 o 
   2   7   1     1572.15     1613.65     27.74 o 
   3   7   1      259.57      273.22     13.90 o 
   4   7   1        0.45        0.50      1.18 o 
   5   7   1        1.82        1.69      1.63 o 
  -5   8   1       62.47       71.75      8.54 o 
  -4   8   1       23.55       27.74      1.95 o 
  -3   8   1       31.43       33.15      4.50 o 
  -2   8   1      463.62      461.78     10.54 o 
  -1   8   1     1814.28     1984.95     27.28 o 
   0   8   1        4.27        8.72      0.67 o 
   1   8   1       46.80       31.91      1.62 o 
   2   8   1       19.10       27.14      1.85 o 
   3   8   1       42.21       41.44      4.64 o 
   4   8   1      120.90      122.60      4.80 o 
   5   8   1       70.96       70.32      4.54 o 
  -5   9   1       47.12       58.30      3.25 o 
  -4   9   1        0.00        2.27      1.11 o 
  -3   9   1      669.84      719.96     28.36 o 
  -2   9   1      103.34      102.67      4.49 o 
  -1   9   1      308.14      325.83      8.08 o 
   0   9   1       33.98       27.52      1.22 o 
   1   9   1      238.47      217.22      6.18 o 
   2   9   1      351.47      395.41      9.55 o 
   3   9   1      395.41      406.03     18.15 o 
   4   9   1        2.08        6.15      1.67 o 
   5   9   1       95.48       96.81      4.11 o 
  -5  10   1       11.47       11.15      2.29 o 
  -4  10   1        2.75        0.87      1.08 o 
  -3  10   1        1.56        1.00      2.21 o 
  -2  10   1      197.29      188.79      9.18 o 
  -1  10   1      693.40      698.99     18.79 o 
   0  10   1      186.43      195.75      4.00 o 
   1  10   1      594.00      599.31     19.86 o 
   2  10   1      819.80      853.80     21.33 o 
   3  10   1       68.82       78.52      6.86 o 
   4  10   1       50.04       38.12      3.30 o 
   5  10   1        0.22       -1.36      1.50 o 
  -4  11   1       45.31       38.02      2.63 o 
  -3  11   1        0.20        0.43      2.21 o 
  -2  11   1        9.19       11.76      1.97 o 
  -1  11   1       14.10       15.36      2.93 o 
   0  11   1      557.90      535.42     21.43 o 
   1  11   1       24.69       22.02      2.38 o 
   2  11   1      622.42      593.24     13.77 o 
   3  11   1      165.33      178.47     11.00 o 
   4  11   1       12.94        9.29      1.62 o 
  -4  12   1       78.62       84.69      5.98 o 
  -3  12   1        2.67        3.36      3.00 o 
  -2  12   1      113.56      109.06      5.23 o 
  -1  12   1      292.94      267.06     12.79 o 
   0  12   1      165.65      138.92      4.84 o 
   1  12   1       25.61       19.33      2.40 o 
   2  12   1        2.49        2.43      1.15 o 
   3  12   1      125.24      107.67      8.79 o 
   4  12   1        1.30        2.91      1.40 o 
  -4  13   1        1.47        4.71      1.57 o 
  -3  13   1       41.22       55.07      3.91 o 
  -2  13   1      192.90      188.19      9.93 o 
  -1  13   1      299.26      322.65     15.08 o 
   0  13   1      205.15      200.25      7.78 o 
   1  13   1       67.72       73.83      4.34 o 
   2  13   1        1.29        2.12      2.00 o 
   3  13   1       83.31       80.73      7.79 o 
   4  13   1        2.74        4.20      2.20 o 
  -4  14   1       52.60       58.08      3.29 o 
  -3  14   1       84.53       68.98     10.10 o 
  -2  14   1       75.86       70.87      5.93 o 
  -1  14   1     2121.30     2134.44     74.30 o 
   0  14   1      296.66      292.96     10.43 o 
   1  14   1        4.04        3.60      1.72 o 
   2  14   1       93.32       93.32      5.15 o 
   3  14   1       20.87       25.76      3.43 o 
   4  14   1       23.41       21.77      3.01 o 
  -3  15   1        1.43        1.82      1.40 o 
  -2  15   1        4.90        6.93      2.79 o 
  -1  15   1       14.64        7.36      3.00 o 
   0  15   1      102.21       93.47     12.47 o 
   1  15   1       28.34       30.79      3.31 o 
   2  15   1      203.98      182.69      6.54 o 
   3  15   1       99.61      115.63      6.86 o 
  -3  16   1        4.81        3.72      1.94 o 
  -2  16   1       43.90       48.16      3.26 o 
  -1  16   1        0.93        4.14      2.79 o 
   0  16   1       89.25       75.15      8.18 o 
   1  16   1      131.11      145.32      9.72 o 
   2  16   1        7.44        5.74      2.10 o 
   3  16   1        3.07        0.29      2.01 o 
  -3  17   1       23.69       22.16      3.41 o 
  -2  17   1      155.57      151.13      6.05 o 
  -1  17   1       52.35       41.30      5.72 o 
   0  17   1      113.02      110.82      6.39 o 
   1  17   1       51.30       53.19      7.39 o 
   2  17   1        4.73        3.38      2.32 o 
  -2  18   1       13.93        8.28      2.00 o 
  -1  18   1       49.20       44.87      4.28 o 
   0  18   1       33.70       28.85      5.32 o 
   1  18   1       18.22       17.72      3.31 o 
   2  18   1        0.03       -2.18      2.18 o 
  -2  19   1        5.91        5.22      3.22 o 
  -1  19   1        9.58        9.19      2.38 o 
   0  19   1        0.19        1.20      2.46 o 
   1  19   1       67.81       69.51      4.11 o 
   2  19   1        2.79        5.64      3.57 o 
   0  20   1       18.49       18.79      5.14 o 
  -4   0   2       30.40       26.21      1.75 o 
  -2   0   2       55.64       77.21      2.08 o 
   0   0   2     2349.61     2128.40     30.55 o 
   2   0   2     1613.29     1939.51     28.12 o 
   4   0   2       11.47       15.39      1.52 o 
  -5   1   2        2.34        4.09      0.91 o 
  -4   1   2       60.52       54.80      2.26 o 
  -3   1   2       13.25       13.85      1.16 o 
  -2   1   2       61.05       51.66      1.20 o 
  -1   1   2       84.75      109.77      1.47 o 
   0   1   2      290.21      261.17      3.44 o 
   1   1   2     6901.78     6664.96     67.14 o 
   2   1   2     1784.95     1818.56     18.65 o 
   3   1   2        0.38        0.59      0.31 o 
   4   1   2      107.14      101.83      2.65 o 
   5   1   2        1.92        1.44      1.01 o 
  -5   2   2        0.17        0.88      1.17 o 
  -4   2   2        8.69        8.69      1.05 o 
  -3   2   2      190.45      200.97      5.99 o 
  -2   2   2      160.36      155.25      2.55 o 
  -1   2   2      299.29      321.38      3.77 o 
   0   2   2     5837.24     5508.20     78.80 o 
   1   2   2     2698.62     2491.57     26.82 o 
   2   2   2      767.18      741.31      9.50 o 
   3   2   2      181.78      177.40      3.38 o 
   4   2   2        1.27        1.01      0.81 o 
   5   2   2       70.56       59.78      3.25 o 
  -5   3   2       87.03       75.14      3.84 o 
  -4   3   2       13.50       13.10      1.82 o 
  -3   3   2       10.87       12.05      1.22 o 
  -2   3   2        0.12        2.77      0.38 o 
  -1   3   2      375.18      394.00      4.65 o 
   0   3   2      297.70      306.12      3.21 o 
   1   3   2     1277.32     1221.43     12.74 o 
   2   3   2       29.32       33.89      0.81 o 
   3   3   2      164.34      200.01      6.37 o 
   4   3   2        7.71        8.40      1.96 o 
   5   3   2        9.01       15.21      2.11 o 
  -5   4   2        1.46        2.49      1.39 o 
  -4   4   2        5.48        9.94      1.60 o 
  -3   4   2      144.69      150.00      3.40 o 
  -2   4   2       59.84       67.23      1.39 o 
  -1   4   2     2551.22     2468.83     32.07 o 
   0   4   2      456.56      405.65      4.66 o 
   1   4   2      450.11      477.85      5.70 o 
   2   4   2        0.66        2.22      0.44 o 
   3   4   2       10.67       10.72      0.96 o 
   4   4   2        0.82        1.51      1.13 o 
   5   4   2       14.10        9.70      1.86 o 
  -5   5   2        5.75        4.09      1.74 o 
  -4   5   2       18.94       21.23      2.24 o 
  -3   5   2       20.42       22.64      1.37 o 
  -2   5   2       24.34       33.48      1.14 o 
  -1   5   2       21.72       23.30      0.78 o 
   0   5   2     4454.85     3827.71     44.96 o 
   1   5   2      130.50      143.92      2.11 o 
   2   5   2      395.33      378.46      5.38 o 
   3   5   2        5.00        6.68      0.74 o 
   4   5   2      246.58      262.59      7.14 o 
   5   5   2       11.30        9.68      1.92 o 
  -5   6   2        2.13        0.27      1.46 o 
  -4   6   2        1.43       -0.45      0.90 o 
  -3   6   2      334.95      344.45      7.97 o 
  -2   6   2     1998.46     2270.84     30.79 o 
  -1   6   2      191.03      170.87      2.77 o 
   0   6   2       77.16       82.50      2.12 o 
   1   6   2      371.49      326.19      4.37 o 
   2   6   2      121.78      131.32      2.61 o 
   3   6   2       29.52       26.58      1.97 o 
   4   6   2      902.75      958.92     19.67 o 
   5   6   2       15.27       22.02      2.70 o 
  -5   7   2        0.74        0.95      1.73 o 
  -4   7   2        9.79        6.38      1.49 o 
  -3   7   2       21.44       24.06      1.74 o 
  -2   7   2      274.73      316.95      7.66 o 
  -1   7   2      147.33      167.00      3.02 o 
   0   7   2       16.24       14.72      0.74 o 
   1   7   2      319.54      410.78      5.75 o 
   2   7   2        0.02        1.91      0.67 o 
   3   7   2        0.91       -0.14      0.99 o 
   4   7   2       64.52       66.97      5.35 o 
   5   7   2        9.53       11.66      2.32 o 
  -5   8   2       15.23       19.78      3.08 o 
  -4   8   2      285.36      278.24      7.57 o 
  -3   8   2       10.65       13.95      1.66 o 
  -2   8   2        1.32       -0.84      0.84 o 
  -1   8   2      324.47      306.21      7.40 o 
   0   8   2      179.85      198.73      2.98 o 
   1   8   2     1620.87     1713.68     26.12 o 
   2   8   2      372.90      427.86      9.98 o 
   3   8   2       15.93       16.49      2.53 o 
   4   8   2      237.62      239.82      7.29 o 
   5   8   2        5.50        7.27      3.89 o 
  -5   9   2        1.19       -1.11      1.11 o 
  -4   9   2       26.73       22.71      1.99 o 
  -3   9   2       11.50       15.21      3.18 o 
  -2   9   2       13.35        7.59      1.51 o 
  -1   9   2      143.83      146.70      5.46 o 
   0   9   2     1430.13     1354.35     17.73 o 
   1   9   2        0.38       -0.01      0.79 o 
   2   9   2      773.16      749.58     16.32 o 
   3   9   2      133.51      137.25      6.42 o 
   4   9   2        7.67        6.22      1.70 o 
  -5  10   2       10.81        9.43      2.07 o 
  -4  10   2       13.75       18.28      1.70 o 
  -3  10   2      647.33      607.73     16.72 o 
  -2  10   2      316.50      319.06     10.04 o 
  -1  10   2        1.16        0.14      0.74 o 
   0  10   2       34.30       30.49      1.77 o 
   1  10   2      315.77      318.64      8.21 o 
   2  10   2       22.94       16.56      1.77 o 
   3  10   2        1.79        0.20      1.86 o 
   4  10   2       11.15       14.35      1.78 o 
  -4  11   2        2.64       -1.06      1.06 o 
  -3  11   2       17.53       13.31      2.06 o 
  -2  11   2        1.69        1.09      1.17 o 
  -1  11   2       41.58       47.37      4.50 o 
   0  11   2      131.35      104.97      8.29 o 
   1  11   2       14.17        3.41      3.57 o 
   2  11   2       26.72       25.73      2.31 o 
   3  11   2       17.89       20.59      3.15 o 
   4  11   2        8.26        7.07      1.65 o 
  -4  12   2        3.27        5.72      1.51 o 
  -3  12   2       20.36       24.59      5.89 o 
  -2  12   2       48.16       51.98     11.93 o 
  -1  12   2       44.75       36.44      4.36 o 
   0  12   2      874.32      849.90     22.71 o 
   1  12   2      542.74      536.82     15.75 o 
   2  12   2       25.98       17.12      2.07 o 
   3  12   2      244.19      276.34     10.78 o 
   4  12   2       46.25       42.94      3.68 o 
  -4  13   2       14.71       12.26      1.81 o 
  -3  13   2       48.74       42.84      3.53 o 
  -2  13   2       21.81       29.08      3.86 o 
  -1  13   2      200.42      178.04     10.15 o 
   0  13   2     1052.18      968.02     36.58 o 
   1  13   2       69.79       67.31      4.24 o 
   2  13   2       55.98       66.80      9.06 o 
   3  13   2      177.92      169.99      8.21 o 
   4  13   2       13.93       11.68      2.70 o 
  -4  14   2       10.00       12.95      2.18 o 
  -3  14   2       79.55       72.82      4.65 o 
  -2  14   2        3.95        0.14      2.00 o 
  -1  14   2      131.73      137.68      8.93 o 
   0  14   2     1177.50     1099.62     41.30 o 
   1  14   2        0.61       -1.15      1.34 o 
   2  14   2        3.65        0.39      1.51 o 
   3  14   2      112.37      132.62      6.44 o 
   4  14   2        5.46        7.93      2.92 o 
  -3  15   2        3.54        2.50      2.42 o 
  -2  15   2        0.98        0.86      2.29 o 
  -1  15   2      502.45      515.12     22.29 o 
   0  15   2      277.20      253.29      9.65 o 
   1  15   2       81.41       92.51      5.36 o 
   2  15   2        1.06        1.65      1.43 o 
   3  15   2       38.42       40.17      3.41 o 
  -3  16   2        1.24        0.59      1.79 o 
  -2  16   2      178.97      172.97      6.30 o 
  -1  16   2       65.90       72.73      6.79 o 
   0  16   2        5.97        5.92      1.85 o 
   1  16   2      105.75      111.83     12.07 o 
   2  16   2       37.92       29.16      2.47 o 
   3  16   2      163.99      171.41      7.27 o 
  -3  17   2        1.99        3.36      4.14 o 
  -2  17   2        9.40        8.17      1.86 o 
  -1  17   2      183.21      172.18     11.22 o 
   0  17   2      158.18      161.37      7.78 o 
   1  17   2       76.94       71.77      7.15 o 
   2  17   2        4.04        3.54      1.91 o 
  -2  18   2        0.15        0.12      1.53 o 
  -1  18   2       17.50       16.60      3.21 o 
   0  18   2        1.14       -0.48      1.94 o 
   1  18   2        6.12        5.00      2.48 o 
   2  18   2        6.31        6.98      1.93 o 
  -2  19   2       93.52      100.02      8.64 o 
  -1  19   2       50.94       47.54      4.05 o 
   0  19   2       26.06       29.00      9.00 o 
   1  19   2      143.54      156.27      5.99 o 
   2  19   2       38.49       45.08      6.36 o 
  -5   0   3       68.72       75.09      4.64 o 
  -3   0   3      637.38      610.62     12.00 o 
  -1   0   3    76914.72    70654.91   1319.94 o 
   1   0   3        0.19       -0.37      0.37 o 
   3   0   3      449.61      466.62      9.77 o 
   5   0   3      123.75      102.02      5.43 o 
  -5   1   3       54.46       56.03      2.32 o 
  -4   1   3       12.28       13.18      1.45 o 
  -3   1   3       42.76       45.87      1.59 o 
  -2   1   3       46.61       44.12      0.96 o 
  -1   1   3    14831.55    13838.25    177.12 o 
   0   1   3     4404.07     4089.85     41.35 o 
   1   1   3      391.73      441.11      4.83 o 
   2   1   3      664.45      782.64      7.96 o 
   3   1   3      540.96      564.53      7.47 o 
   4   1   3       45.19       51.50      1.76 o 
   5   1   3       14.65       12.22      1.65 o 
  -5   2   3       17.39       15.56      1.47 o 
  -4   2   3       70.04       80.93      2.66 o 
  -3   2   3      264.75      277.49      5.20 o 
  -2   2   3     1583.72     1705.22     18.48 o 
  -1   2   3     1438.93     1412.69     16.25 o 
   0   2   3     1262.91     1267.48     16.12 o 
   1   2   3      756.22      756.83      8.01 o 
   2   2   3     2700.78     2719.13     27.79 o 
   3   2   3       25.28       29.57      0.94 o 
   4   2   3      253.90      249.04      4.96 o 
   5   2   3       11.91       10.74      1.28 o 
  -5   3   3        2.40        1.53      1.41 o 
  -4   3   3      178.37      193.62      4.91 o 
  -3   3   3      202.45      201.76      4.03 o 
  -2   3   3     2487.75     2511.82     27.06 o 
  -1   3   3    17356.59    15737.13    204.31 o 
   0   3   3     6463.92     5930.23     56.92 o 
   1   3   3      157.86      147.06      1.86 o 
   2   3   3        1.50        3.02      0.35 o 
   3   3   3      353.52      378.73      5.30 o 
   4   3   3      115.46      118.86      4.67 o 
   5   3   3       44.13       48.54      3.03 o 
  -5   4   3      300.95      361.39     10.89 o 
  -4   4   3      308.62      308.85      7.16 o 
  -3   4   3      165.44      175.36      3.72 o 
  -2   4   3      588.72      611.14      7.56 o 
  -1   4   3     2752.19     2588.77     28.03 o 
   0   4   3      941.22      903.99      9.69 o 
   1   4   3      909.09      922.82     10.51 o 
   2   4   3      474.88      526.64      6.65 o 
   3   4   3      129.54      134.87      2.36 o 
   4   4   3      195.91      187.96      5.45 o 
   5   4   3        2.28        3.05      1.49 o 
  -5   5   3       22.88       29.47      2.88 o 
  -4   5   3        3.26        3.53      1.01 o 
  -3   5   3       76.05      100.28      4.37 o 
  -2   5   3      358.87      377.00      5.42 o 
  -1   5   3     3434.19     3432.93     42.31 o 
   0   5   3      173.84      155.62      2.16 o 
   1   5   3     2389.23     2318.56     23.32 o 
   2   5   3      290.87      322.35      5.05 o 
   3   5   3      285.61      283.76      5.16 o 
   4   5   3        1.21        0.64      0.73 o 
   5   5   3        1.08        0.41      1.46 o 
  -5   6   3       79.76       80.90      4.55 o 
  -4   6   3       41.21       35.58      2.00 o 
  -3   6   3      374.94      402.71     10.03 o 
  -2   6   3     1404.73     1507.00     19.21 o 
  -1   6   3        3.38        7.62      0.57 o 
   0   6   3     3134.36     3132.28     30.94 o 
   1   6   3     1450.22     1552.50     18.57 o 
   2   6   3      292.40      260.08      4.15 o 
   3   6   3      174.21      177.06      4.34 o 
   4   6   3      405.38      400.91      9.38 o 
   5   6   3       16.63       17.54      5.22 o 
  -5   7   3       30.24       30.76      3.21 o 
  -4   7   3      174.08      198.58      5.50 o 
  -3   7   3      278.65      264.30      9.91 o 
  -2   7   3      935.41      872.70     18.56 o 
  -1   7   3      702.70      752.06      9.53 o 
   0   7   3       93.66       90.43      1.72 o 
   1   7   3      283.73      328.11      4.57 o 
   2   7   3      540.22      576.61     11.07 o 
   3   7   3      707.92      634.50     12.07 o 
   4   7   3        7.05        4.03      1.39 o 
   5   7   3        0.16        0.84      1.66 o 
  -5   8   3        1.09        2.10      1.11 o 
  -4   8   3       88.34       89.07      3.46 o 
  -3   8   3       14.54       12.43      1.81 o 
  -2   8   3       85.63      102.27      3.44 o 
  -1   8   3      315.04      310.09      5.77 o 
   0   8   3     1227.25     1205.91     13.28 o 
   1   8   3     1357.15     1606.23     20.81 o 
   2   8   3      579.18      590.37     11.50 o 
   3   8   3      571.11      589.41     21.83 o 
   4   8   3       68.85       60.94      3.48 o 
   5   8   3       17.23       12.21      2.52 o 
  -5   9   3        3.85        5.14      1.33 o 
  -4   9   3       18.89       22.83      2.09 o 
  -3   9   3       35.74       29.14      2.43 o 
  -2   9   3        0.49        0.68      1.00 o 
  -1   9   3       37.56       36.06      3.89 o 
   0   9   3      363.49      391.60      5.70 o 
   1   9   3     1312.67     1291.02     26.34 o 
   2   9   3      100.55       98.09      3.28 o 
   3   9   3      375.36      393.17     26.97 o 
   4   9   3      207.72      217.00      8.51 o 
  -5  10   3       12.69       14.50      2.50 o 
  -4  10   3      105.07       96.42      4.32 o 
  -3  10   3      174.10      198.13      7.21 o 
  -2  10   3      354.15      350.30     10.85 o 
  -1  10   3       24.22       38.29      4.00 o 
   0  10   3      237.07      268.66      8.79 o 
   1  10   3        0.42        1.45      0.92 o 
   2  10   3      527.70      517.17     10.68 o 
   3  10   3      202.43      195.58      8.17 o 
   4  10   3       20.12       21.28      3.75 o 
  -4  11   3       54.69       63.17      5.02 o 
  -3  11   3       82.18       92.26      4.68 o 
  -2  11   3      422.67      438.01     13.18 o 
  -1  11   3       10.24        5.72      2.21 o 
   0  11   3      323.30      355.83     11.06 o 
   1  11   3       92.98       89.86      4.56 o 
   2  11   3      192.08      148.77      8.21 o 
   3  11   3        0.02       -1.46      1.61 o 
   4  11   3        5.96        6.87      2.93 o 
  -4  12   3        2.26        0.42      1.12 o 
  -3  12   3       12.46       14.54      2.82 o 
  -2  12   3        1.59       -0.14      1.71 o 
  -1  12   3      112.88      103.74      7.00 o 
   0  12   3      636.90      599.00     24.22 o 
   1  12   3      207.49      195.99      7.56 o 
   2  12   3      219.91      211.55      6.57 o 
   3  12   3        0.99        2.22      2.18 o 
   4  12   3       42.92       47.45      4.59 o 
  -4  13   3       13.79       12.75      2.60 o 
  -3  13   3       16.12       12.23      2.17 o 
  -2  13   3       16.92       19.86      3.64 o 
  -1  13   3      270.14      269.92     13.29 o 
   0  13   3      136.21      137.03      8.72 o 
   1  13   3      981.20      937.80     29.29 o 
   2  13   3       24.02       25.72      2.39 o 
   3  13   3       45.77       38.43      4.06 o 
   4  13   3        3.04        1.93      1.66 o 
  -4  14   3       46.90       33.84      2.96 o 
  -3  14   3      112.26      119.44      6.09 o 
  -2  14   3        9.78        9.79      3.14 o 
  -1  14   3      537.07      505.83     21.65 o 
   0  14   3        9.19        0.86      2.21 o 
   1  14   3      605.98      552.96     16.80 o 
   2  14   3       75.63       88.03      4.18 o 
   3  14   3       16.42       13.05      2.28 o 
   4  14   3        2.86        9.93      4.29 o 
  -3  15   3       19.05       24.18      2.75 o 
  -2  15   3       15.46       16.79      3.86 o 
  -1  15   3       83.12       85.23      7.14 o 
   0  15   3        3.31        7.36      2.86 o 
   1  15   3       54.16       50.58      4.08 o 
   2  15   3       44.42       42.91      3.18 o 
   3  15   3       50.20       59.45      4.09 o 
  -3  16   3       97.97       86.18      9.23 o 
  -2  16   3       15.20       10.36      1.99 o 
  -1  16   3      203.30      198.05     11.93 o 
   0  16   3      895.12      917.07     21.25 o 
   1  16   3        0.13        0.17      1.73 o 
   2  16   3       70.14       66.74      3.44 o 
   3  16   3        2.49        1.93      2.54 o 
  -3  17   3       29.85       23.33      3.38 o 
  -2  17   3      142.35      169.61     11.25 o 
  -1  17   3      306.42      300.53     11.46 o 
   0  17   3       72.20       85.93      4.77 o 
   1  17   3      172.10      179.08      5.99 o 
   2  17   3       23.38       26.26      2.33 o 
  -2  18   3       29.64       33.60      2.97 o 
  -1  18   3      229.27      252.88     10.53 o 
   0  18   3        8.15        4.74      1.88 o 
   1  18   3      152.10      163.72      6.74 o 
   2  18   3       12.46        8.34      1.90 o 
  -2  19   3       10.21        9.29      3.93 o 
  -1  19   3       14.65       17.76      3.01 o 
   0  19   3       39.75       33.92      5.47 o 
   1  19   3       25.33       20.24      3.91 o 
   2  19   3       49.47       46.44      6.36 o 
  -4   0   4       27.17       29.94      2.86 o 
  -2   0   4     1432.15     1465.85     23.71 o 
   0   0   4        1.13        4.21      0.83 o 
   2   0   4       88.29      116.65      2.21 o 
   4   0   4      688.11      687.85     17.00 o 
  -5   1   4       18.91       18.45      1.75 o 
  -4   1   4      117.60      103.57      6.25 o 
  -3   1   4       90.16       76.36      1.74 o 
  -2   1   4      433.00      458.76      5.12 o 
  -1   1   4      597.30      509.81      7.23 o 
   0   1   4     1457.82     1400.22     16.19 o 
   1   1   4      111.82       77.87      1.25 o 
   2   1   4      207.16      192.93      2.36 o 
   3   1   4      521.20      553.53      8.08 o 
   4   1   4      139.93      144.84      3.70 o 
   5   1   4       24.64       21.09      1.62 o 
  -5   2   4        0.01       -0.18      0.85 o 
  -4   2   4       95.72       92.66      4.00 o 
  -3   2   4       32.17       29.88      1.52 o 
  -2   2   4      518.45      598.78      6.55 o 
  -1   2   4       34.20       50.42      1.19 o 
   0   2   4      720.83      611.63      6.63 o 
   1   2   4       73.49       76.95      1.27 o 
   2   2   4      281.03      320.76      3.82 o 
   3   2   4      292.91      296.66      4.77 o 
   4   2   4        8.67        8.85      0.95 o 
   5   2   4      130.80      147.07      4.16 o 
  -5   3   4       12.48       10.86      2.53 o 
  -4   3   4       55.82       59.38      2.41 o 
  -3   3   4      275.73      272.21      5.61 o 
  -2   3   4       66.82       60.83      1.12 o 
  -1   3   4      914.77      924.89     12.69 o 
   0   3   4       26.74       27.66      0.76 o 
   1   3   4     3542.07     3551.93     39.86 o 
   2   3   4       35.61       36.38      0.99 o 
   3   3   4      154.17      153.78      2.91 o 
   4   3   4       30.25       32.69      1.97 o 
   5   3   4       34.37       26.98      1.72 o 
  -5   4   4       12.58       13.09      1.60 o 
  -4   4   4       69.18       69.39      2.64 o 
  -3   4   4       21.99       18.45      1.61 o 
  -2   4   4       48.82       41.03      0.96 o 
  -1   4   4      149.81      138.07      2.28 o 
   0   4   4      799.09      810.58      9.25 o 
   1   4   4      119.81      168.64      2.13 o 
   2   4   4     1811.31     1915.72     21.09 o 
   3   4   4        2.11        2.15      0.48 o 
   4   4   4       30.56       26.11      2.99 o 
   5   4   4       69.29       70.16      3.23 o 
  -5   5   4        0.06        1.39      0.87 o 
  -4   5   4       16.71       19.69      1.83 o 
  -3   5   4      132.45      129.90      3.86 o 
  -2   5   4      188.01      171.51      2.73 o 
  -1   5   4     1100.57     1147.41     12.99 o 
   0   5   4      425.77      429.75      4.64 o 
   1   5   4     1605.73     1713.95     18.08 o 
   2   5   4      158.42      218.10      3.30 o 
   3   5   4      112.61      126.69      2.90 o 
   4   5   4        3.23        2.37      0.83 o 
   5   5   4       58.14       55.50      4.50 o 
  -5   6   4       10.44        3.77      1.11 o 
  -4   6   4       20.26       24.53      1.76 o 
  -3   6   4      316.68      342.59     11.12 o 
  -2   6   4        3.21        3.82      0.57 o 
  -1   6   4      244.23      244.60      3.47 o 
   0   6   4       61.66      115.64      1.95 o 
   1   6   4      589.67      611.00      7.98 o 
   2   6   4      401.55      420.01      6.68 o 
   3   6   4       86.82       95.82      2.96 o 
   4   6   4      125.93      134.59      4.28 o 
   5   6   4        4.15        3.24      1.56 o 
  -5   7   4        0.95        1.70      1.06 o 
  -4   7   4        5.20        3.35      1.13 o 
  -3   7   4      269.04      284.82      7.21 o 
  -2   7   4        0.01        0.61      0.66 o 
  -1   7   4      431.01      428.29      5.57 o 
   0   7   4       79.44       72.79      1.90 o 
   1   7   4     3513.76     3607.07     52.39 o 
   2   7   4      214.87      229.59      4.71 o 
   3   7   4      133.29      132.09      3.80 o 
   4   7   4       56.85       55.17      3.15 o 
   5   7   4        0.64        0.47      1.83 o 
  -5   8   4        1.62        2.07      1.75 o 
  -4   8   4       47.60       38.42      2.51 o 
  -3   8   4      119.18      127.10      5.10 o 
  -2   8   4     1257.19     1257.60     31.20 o 
  -1   8   4      214.86      237.16      6.14 o 
   0   8   4      113.13      102.87      2.33 o 
   1   8   4       11.66        6.25      1.02 o 
   2   8   4      791.51      868.79     16.14 o 
   3   8   4      188.83      176.16      5.40 o 
   4   8   4      343.30      324.76      9.06 o 
  -5   9   4       19.23       25.43      2.20 o 
  -4   9   4      209.69      219.11      6.39 o 
  -3   9   4        5.92        6.23      1.52 o 
  -2   9   4        3.41        1.77      1.06 o 
  -1   9   4      110.00      136.04      5.68 o 
   0   9   4      217.36      246.32      4.05 o 
   1   9   4      594.05      651.78     14.46 o 
   2   9   4       13.82       17.37      1.62 o 
   3   9   4       14.98       18.41      3.43 o 
   4   9   4       53.99       44.12      2.69 o 
  -5  10   4        0.25        0.07      1.64 o 
  -4  10   4        8.80       10.36      1.51 o 
  -3  10   4      268.98      276.89      9.25 o 
  -2  10   4      244.84      250.96      8.58 o 
  -1  10   4       34.93       37.65      4.07 o 
   0  10   4      717.18      764.43     20.46 o 
   1  10   4       89.24       78.94      4.16 o 
   2  10   4      212.14      206.68      8.60 o 
   3  10   4      113.14      111.02      6.01 o 
   4  10   4       13.04       14.01      1.89 o 
  -4  11   4       12.77       10.94      1.84 o 
  -3  11   4       69.98       75.82      4.72 o 
  -2  11   4      170.02      164.12      6.75 o 
  -1  11   4      988.07     1001.81     36.72 o 
   0  11   4       21.79       22.55      3.39 o 
   1  11   4     1036.73     1038.23     27.40 o 
   2  11   4      111.49      112.32      4.32 o 
   3  11   4       34.72       34.48      3.68 o 
   4  11   4        0.64        1.93      1.37 o 
  -4  12   4       23.25       21.90      2.04 o 
  -3  12   4        0.12        0.95      2.39 o 
  -2  12   4      100.47       89.09      6.22 o 
  -1  12   4       26.79       19.15      3.86 o 
   0  12   4      202.50      226.34     11.79 o 
   1  12   4       63.44       54.75      3.81 o 
   2  12   4     1305.15     1228.57     26.15 o 
   3  12   4       11.33       20.38      3.57 o 
   4  12   4        4.54        1.99      1.63 o 
  -4  13   4        6.00       11.93      1.80 o 
  -3  13   4       29.69       38.31      3.44 o 
  -2  13   4        1.88        3.07      2.29 o 
  -1  13   4      261.47      196.05     10.93 o 
   0  13   4       18.60       10.50      2.93 o 
   1  13   4       95.49       92.74      6.39 o 
   2  13   4        0.04       -0.01      1.12 o 
   3  13   4        6.88        6.37      2.35 o 
   4  13   4        1.30        0.63      1.61 o 
  -4  14   4       47.72       47.26      5.05 o 
  -3  14   4      104.92      111.26      5.88 o 
  -2  14   4      977.18      975.16     36.58 o 
  -1  14   4       79.22       78.09      6.79 o 
   0  14   4        6.86        1.64      2.14 o 
   1  14   4       72.20       72.13      9.65 o 
   2  14   4        0.14       -0.59      1.14 o 
   3  14   4        4.13        1.46      1.59 o 
  -3  15   4       41.27       37.45      3.18 o 
  -2  15   4      122.48      114.10      8.00 o 
  -1  15   4       19.89       26.08      4.57 o 
   0  15   4        0.50       -0.64      1.79 o 
   1  15   4      458.32      446.22     14.65 o 
   2  15   4       47.15       45.84      3.28 o 
   3  15   4      127.03      141.65      6.41 o 
  -3  16   4        7.89        8.80      2.28 o 
  -2  16   4       19.51       19.19      3.09 o 
  -1  16   4        0.13       -1.36      2.29 o 
   0  16   4       36.76       26.45      3.72 o 
   1  16   4       38.70       35.86      3.78 o 
   2  16   4       33.48       35.72      2.81 o 
   3  16   4       32.59       38.01      4.11 o 
  -2  17   4       14.52        8.48      2.06 o 
  -1  17   4       27.58       30.46      5.31 o 
   0  17   4       31.48       29.04      2.91 o 
   1  17   4        0.33       -0.42      1.30 o 
   2  17   4       70.99       76.58      3.57 o 
  -2  18   4       24.89       29.58      2.96 o 
  -1  18   4       27.83       23.38      3.56 o 
   0  18   4       91.12       95.74      5.17 o 
   1  18   4       20.49       15.96      1.95 o 
   2  18   4        1.55        2.50      1.65 o 
  -2  19   4       90.60      103.67      9.00 o 
  -1  19   4       64.83       69.85      4.81 o 
   0  19   4       11.67       13.68      2.76 o 
   1  19   4        2.22        1.85      1.64 o 
  -5   0   5       23.66       14.29      2.50 o 
  -3   0   5        2.38        4.14      1.03 o 
  -1   0   5     2147.37     2125.93     34.65 o 
   1   0   5      128.34      163.86      3.50 o 
   3   0   5      291.75      304.25      6.79 o 
   5   0   5       89.45       83.23      5.22 o 
  -5   1   5       13.96       16.60      1.63 o 
  -4   1   5       25.92       24.16      2.64 o 
  -3   1   5       16.92       17.81      0.95 o 
  -2   1   5        0.08        0.54      0.35 o 
  -1   1   5     2020.87     1830.54     22.71 o 
   0   1   5     4334.53     3921.90     44.43 o 
   1   1   5     2884.48     2975.53     36.46 o 
   2   1   5      325.09      337.51      3.86 o 
   3   1   5        2.17        2.06      0.53 o 
   4   1   5       62.94       62.25      2.12 o 
   5   1   5       16.34       13.27      1.42 o 
  -5   2   5        1.84        2.26      0.96 o 
  -4   2   5       25.00       32.25      2.18 o 
  -3   2   5        9.56        8.49      0.75 o 
  -2   2   5       37.17       43.79      1.05 o 
  -1   2   5     5573.02     5527.00     62.36 o 
   0   2   5      135.69      146.60      2.29 o 
   1   2   5     1448.66     1400.49     22.31 o 
   2   2   5      797.87      883.58     10.11 o 
   3   2   5        8.89        7.09      0.70 o 
   4   2   5      175.58      173.31      3.96 o 
   5   2   5       94.14       93.42      3.22 o 
  -5   3   5       41.48       40.93      3.87 o 
  -4   3   5        0.20       -0.83      0.83 o 
  -3   3   5      196.82      187.43      4.10 o 
  -2   3   5      213.99      207.08      2.92 o 
  -1   3   5      366.51      387.23      5.17 o 
   0   3   5     1636.63     1585.13     16.45 o 
   1   3   5       22.38       22.42      0.80 o 
   2   3   5       81.37      108.60      1.82 o 
   3   3   5       93.47      100.62      2.34 o 
   4   3   5      160.68      167.30      3.90 o 
   5   3   5        0.37        1.27      0.92 o 
  -5   4   5        1.11        2.22      1.05 o 
  -4   4   5      118.42      127.88      3.95 o 
  -3   4   5      105.07      128.42      3.82 o 
  -2   4   5      884.63      940.04     11.44 o 
  -1   4   5        7.23       12.74      0.91 o 
   0   4   5      629.59      654.23      7.30 o 
   1   4   5     1028.09     1038.79     11.70 o 
   2   4   5      248.03      261.23      3.80 o 
   3   4   5       84.55       73.61      2.11 o 
   4   4   5        0.46        0.51      0.69 o 
   5   4   5        5.54        3.85      1.01 o 
  -5   5   5        7.60        3.76      1.04 o 
  -4   5   5       13.68       12.29      1.45 o 
  -3   5   5      108.94       95.72      3.88 o 
  -2   5   5      668.48      709.39      9.58 o 
  -1   5   5     1787.92     1627.36     20.39 o 
   0   5   5       57.15       61.65      1.51 o 
   1   5   5      241.86      268.04      3.70 o 
   2   5   5      362.54      400.86      6.34 o 
   3   5   5        2.15        2.60      0.65 o 
   4   5   5       26.20       21.57      1.27 o 
   5   5   5        0.25        0.03      0.90 o 
  -5   6   5       13.81        8.91      1.49 o 
  -4   6   5       18.63       25.17      1.90 o 
  -3   6   5      568.12      602.01     13.04 o 
  -2   6   5        0.04       -0.42      0.42 o 
  -1   6   5      179.08      153.61      2.67 o 
   0   6   5      244.46      244.30      3.17 o 
   1   6   5     1488.41     1492.80     27.64 o 
   2   6   5      287.10      311.39      5.28 o 
   3   6   5     1614.76     1612.75     27.69 o 
   4   6   5       59.70       72.86      5.42 o 
   5   6   5       21.08       19.15      1.78 o 
  -5   7   5       12.42       11.38      3.91 o 
  -4   7   5       10.20        4.17      1.19 o 
  -3   7   5       37.81       43.50      4.47 o 
  -2   7   5        0.40        0.68      1.00 o 
  -1   7   5       53.02       61.94      2.01 o 
   0   7   5      317.97      314.49      4.74 o 
   1   7   5       32.70       40.42      1.75 o 
   2   7   5       35.77       25.85      1.43 o 
   3   7   5        0.43        1.63      0.82 o 
   4   7   5       25.91       26.91      2.03 o 
   5   7   5        0.89        0.52      2.39 o 
  -5   8   5       25.13       21.85      2.11 o 
  -4   8   5        2.11        4.07      1.22 o 
  -3   8   5       19.98       28.02      5.82 o 
  -2   8   5      183.97      194.66      6.81 o 
  -1   8   5      197.29      175.78      5.04 o 
   0   8   5     1238.28     1324.07     21.33 o 
   1   8   5      813.55      904.73     16.60 o 
   2   8   5        9.54        7.31      1.13 o 
   3   8   5      751.50      765.96     16.76 o 
   4   8   5       22.00       18.67      1.95 o 
  -5   9   5        2.37        0.17      2.36 o 
  -4   9   5        4.12        2.48      1.30 o 
  -3   9   5       73.27       71.31      6.68 o 
  -2   9   5        1.65        0.40      0.93 o 
  -1   9   5      259.54      253.85     11.72 o 
   0   9   5      235.13      227.78      6.27 o 
   1   9   5      506.07      493.36     14.17 o 
   2   9   5      425.02      430.30      9.18 o 
   3   9   5      164.74      166.74     11.00 o 
   4   9   5       66.62       77.24      3.46 o 
  -4  10   5       66.72       67.63      3.38 o 
  -3  10   5      104.71       93.50      4.61 o 
  -2  10   5      116.66      114.70      5.18 o 
  -1  10   5      554.81      540.70     21.51 o 
   0  10   5      713.39      728.17     19.65 o 
   1  10   5      157.50      109.49      8.50 o 
   2  10   5       48.66       55.74      2.60 o 
   3  10   5      197.20      189.88      8.13 o 
   4  10   5       95.17       92.75      4.62 o 
  -4  11   5        1.78        1.70      1.32 o 
  -3  11   5       11.98       13.94      2.24 o 
  -2  11   5       11.64        9.75      1.92 o 
  -1  11   5      406.28      368.44     16.22 o 
   0  11   5      503.73      435.96     18.58 o 
   1  11   5       25.82       20.91      2.53 o 
   2  11   5       10.07        5.73      2.21 o 
   3  11   5        8.33        7.48      2.29 o 
   4  11   5      211.65      225.24      6.72 o 
  -4  12   5        0.22       -0.22      1.20 o 
  -3  12   5        4.23        2.86      1.49 o 
  -2  12   5        1.08        2.07      1.93 o 
  -1  12   5     1265.26     1195.43     43.58 o 
   0  12   5      368.58      368.37     16.79 o 
   1  12   5       99.46       91.91      4.95 o 
   2  12   5        0.65        0.30      1.20 o 
   3  12   5       26.17       22.27      8.14 o 
   4  12   5       64.51       72.65      3.90 o 
  -4  13   5       21.55       19.07      2.44 o 
  -3  13   5        2.72        3.62      1.82 o 
  -2  13   5       75.68       64.73      5.79 o 
  -1  13   5      433.13      428.32     18.93 o 
   0  13   5        4.46        6.79      2.64 o 
   1  13   5       16.21       18.68      2.82 o 
   2  13   5     1007.77      986.32     21.98 o 
   3  13   5        0.22        1.51      2.04 o 
   4  13   5       17.84       20.03      3.02 o 
  -4  14   5       20.14       16.22      4.86 o 
  -3  14   5        0.04       -1.30      1.55 o 
  -2  14   5        6.43        2.93      2.57 o 
  -1  14   5      184.49      179.04     10.72 o 
   0  14   5       51.51       42.72      5.22 o 
   1  14   5       14.06       20.25      5.82 o 
   2  14   5        1.31        1.66      1.42 o 
   3  14   5      169.12      180.17      7.11 o 
  -3  15   5       48.80       56.98      4.60 o 
  -2  15   5      296.09      298.26     11.14 o 
  -1  15   5      291.35      292.93     15.15 o 
   0  15   5      181.16      179.80     14.54 o 
   1  15   5       62.76       57.04      4.82 o 
   2  15   5      198.66      199.45      8.96 o 
   3  15   5       44.74       34.36      4.07 o 
  -3  16   5       30.67       28.02      3.27 o 
  -2  16   5       36.96       39.99      6.54 o 
  -1  16   5        2.07        0.29      2.71 o 
   0  16   5        2.04        2.35      1.50 o 
   1  16   5       24.58        6.94      2.47 o 
   2  16   5       58.36       54.88      3.27 o 
   3  16   5        1.27        9.15      4.22 o 
  -2  17   5       87.06       77.69      5.04 o 
  -1  17   5      180.57      189.10      7.18 o 
   0  17   5        1.77        1.58      1.49 o 
   1  17   5        3.16        3.55      1.55 o 
   2  17   5      227.27      220.28      6.29 o 
  -2  18   5      164.90      177.40      6.30 o 
  -1  18   5       67.48       65.13      4.32 o 
   0  18   5       75.83       69.39      5.52 o 
   1  18   5       54.80       50.47      3.00 o 
   2  18   5        1.42        0.98      1.47 o 
  -2  19   5       62.28       75.23      7.50 o 
  -1  19   5       28.64       33.18      3.29 o 
   0  19   5       73.33       71.85      5.03 o 
   1  19   5        0.23        0.33      1.55 o 
  -4   0   6       53.42       71.95      4.86 o 
  -2   0   6      669.39      733.85     18.16 o 
   0   0   6     1321.37     1306.03     25.04 o 
   2   0   6     2250.75     2387.44     39.08 o 
   4   0   6       34.97       29.86      2.27 o 
  -5   1   6        4.43        7.86      1.47 o 
  -4   1   6       70.65       74.60      3.43 o 
  -3   1   6      161.74      160.90      3.09 o 
  -2   1   6     3591.39     3644.94     52.61 o 
  -1   1   6       14.87       15.30      0.78 o 
   0   1   6       73.08       77.30      1.37 o 
   1   1   6     2357.70     2342.13     30.09 o 
   2   1   6      134.19      130.37      2.39 o 
   3   1   6      277.37      254.58      4.38 o 
   4   1   6       20.94       21.67      1.40 o 
   5   1   6        0.17        0.34      0.96 o 
  -5   2   6        3.46        1.05      1.21 o 
  -4   2   6       72.45       81.42      3.61 o 
  -3   2   6      111.19      109.58      2.61 o 
  -2   2   6      450.43      434.80      5.73 o 
  -1   2   6     2618.85     2556.20     27.62 o 
   0   2   6      152.03      142.16      2.31 o 
   1   2   6     1074.89      919.06     11.95 o 
   2   2   6        1.11        2.54      0.45 o 
   3   2   6       22.08       19.51      1.83 o 
   4   2   6       80.06       76.02      3.13 o 
   5   2   6       16.84       18.30      1.69 o 
  -5   3   6        0.68        0.64      0.96 o 
  -4   3   6       33.91       31.35      2.24 o 
  -3   3   6      224.97      244.19      5.19 o 
  -2   3   6     7194.55     7185.88     81.17 o 
  -1   3   6       79.78       68.88      1.43 o 
   0   3   6      279.61      229.06      2.88 o 
   1   3   6     1996.64     2045.98     22.41 o 
   2   3   6       99.19      106.56      2.01 o 
   3   3   6      290.76      285.57      5.35 o 
   4   3   6      229.17      212.31      4.74 o 
   5   3   6        0.07        0.33      0.94 o 
  -5   4   6       46.86       45.05      4.96 o 
  -4   4   6        0.98       -1.00      1.21 o 
  -3   4   6        0.43        0.15      0.61 o 
  -2   4   6      933.39     1048.91     14.82 o 
  -1   4   6      816.25      736.48      9.79 o 
   0   4   6       67.35       68.03      1.42 o 
   1   4   6      284.94      345.32      4.28 o 
   2   4   6     1439.66     1468.11     20.28 o 
   3   4   6      338.63      334.28      6.15 o 
   4   4   6        7.59        6.34      0.96 o 
   5   4   6        4.22        4.51      1.17 o 
  -5   5   6       40.08       38.97      2.35 o 
  -4   5   6        2.73        1.56      1.04 o 
  -3   5   6      640.93      611.20     11.21 o 
  -2   5   6     1430.98     1441.54     20.08 o 
  -1   5   6       26.10       34.67      1.12 o 
   0   5   6      120.92      191.10      2.77 o 
   1   5   6      356.26      356.75      4.46 o 
   2   5   6        9.77        7.20      0.76 o 
   3   5   6      198.51      187.79      4.08 o 
   4   5   6        1.08        0.53      0.66 o 
   5   5   6        1.12        2.09      1.07 o 
  -5   6   6       40.85       34.53      4.54 o 
  -4   6   6       42.93       47.79      2.50 o 
  -3   6   6      592.31      553.63     22.29 o 
  -2   6   6       28.74       29.22      1.64 o 
  -1   6   6     1405.37     1349.71     20.69 o 
   0   6   6     1376.66     1477.27     16.58 o 
   1   6   6       33.94       21.65      0.92 o 
   2   6   6      491.41      496.02      9.61 o 
   3   6   6      590.75      586.89     10.04 o 
   4   6   6       26.61       27.97      2.13 o 
   5   6   6        5.44        5.94      1.43 o 
  -5   7   6        7.14        1.96      1.23 o 
  -4   7   6       13.33       11.23      2.19 o 
  -3   7   6        0.35        0.32      1.07 o 
  -2   7   6      566.42      546.04     12.10 o 
  -1   7   6      180.59      192.48      5.32 o 
   0   7   6       49.75       63.00      1.63 o 
   1   7   6       95.83       83.47      2.47 o 
   2   7   6      151.60      150.17      4.50 o 
   3   7   6       40.67       44.08      2.26 o 
   4   7   6       17.43       13.70      1.35 o 
   5   7   6        3.04        3.29      1.71 o 
  -5   8   6       26.06       25.63      2.30 o 
  -4   8   6       55.90       42.96      2.61 o 
  -3   8   6       68.77       70.29      4.25 o 
  -2   8   6       59.71       59.52      3.68 o 
  -1   8   6      168.69      157.34      8.36 o 
   0   8   6     2572.64     2874.30     47.78 o 
   1   8   6      964.45      899.27     18.62 o 
   2   8   6     1505.54     1467.19     26.06 o 
   3   8   6      178.57      175.75      6.25 o 
   4   8   6      109.09      113.80      3.46 o 
  -5   9   6       12.40       14.50      2.79 o 
  -4   9   6       66.98       70.18      3.51 o 
  -3   9   6      125.92      131.28      7.14 o 
  -2   9   6       80.05       83.24      4.22 o 
  -1   9   6      165.23      159.11      8.57 o 
   0   9   6      146.82      126.15      5.32 o 
   1   9   6       29.41       36.30      2.46 o 
   2   9   6       36.47       42.86      2.23 o 
   3   9   6       24.47       31.60      2.37 o 
   4   9   6        8.91        7.21      1.51 o 
  -4  10   6       17.93       18.59      2.10 o 
  -3  10   6      241.96      227.70      8.18 o 
  -2  10   6       96.68       93.75      4.72 o 
  -1  10   6       31.62       34.08      3.93 o 
   0  10   6      626.96      552.35     22.22 o 
   1  10   6      509.53      518.53     32.44 o 
   2  10   6      234.67      206.64      5.57 o 
   3  10   6       22.97       19.18      3.01 o 
   4  10   6       45.24       42.66      2.82 o 
  -4  11   6       66.66       74.54      3.79 o 
  -3  11   6       12.20       20.79      4.43 o 
  -2  11   6       21.03       21.65      3.50 o 
  -1  11   6     1091.13     1091.19     39.87 o 
   0  11   6      568.18      499.76     20.79 o 
   1  11   6        2.60        4.34      1.68 o 
   2  11   6      103.37       98.24      6.50 o 
   3  11   6      107.45      115.49      6.38 o 
   4  11   6        0.57        0.29      1.34 o 
  -4  12   6       17.12       12.14      1.84 o 
  -3  12   6       59.97       73.45      7.22 o 
  -2  12   6      155.55      144.03      8.57 o 
  -1  12   6       27.33       24.72      3.93 o 
   0  12   6      342.87      309.36     14.79 o 
   1  12   6      648.34      615.10     27.69 o 
   2  12   6       35.25       32.12      2.92 o 
   3  12   6       15.72       15.00      3.02 o 
   4  12   6        8.49        7.22      1.88 o 
  -4  13   6       20.70       16.36      2.95 o 
  -3  13   6        7.02       10.89      4.43 o 
  -2  13   6      266.80      259.92     13.07 o 
  -1  13   6      388.37      383.38     17.72 o 
   0  13   6      535.51      518.69     22.29 o 
   1  13   6        2.08        2.14      1.74 o 
   2  13   6       15.25       17.46      2.34 o 
   3  13   6       27.67       22.51      2.85 o 
   4  13   6        0.22       -0.86      2.86 o 
  -4  14   6        4.99        5.79      4.22 o 
  -3  14   6       11.95       21.61      6.54 o 
  -2  14   6       42.38       41.58      5.14 o 
  -1  14   6        3.47        2.21      2.43 o 
   0  14   6        1.64       -1.07      2.00 o 
   1  14   6       22.78       28.72      3.48 o 
   2  14   6      127.88      116.41      5.03 o 
   3  14   6        9.66       14.17      2.49 o 
  -3  15   6        0.01        1.41      1.95 o 
  -2  15   6      175.30      208.13      8.85 o 
  -1  15   6      109.97      108.03      8.50 o 
   0  15   6      429.20      413.03     15.33 o 
   1  15   6       61.24       56.39      4.47 o 
   2  15   6       85.66       75.52      4.38 o 
   3  15   6       60.59       64.32      4.44 o 
  -3  16   6        0.31        1.86      1.81 o 
  -2  16   6        6.72        4.60      2.07 o 
  -1  16   6      374.36      425.67     20.36 o 
   0  16   6       27.50       30.54      2.97 o 
   1  16   6      232.91      219.92      7.71 o 
   2  16   6       12.22        8.73      1.78 o 
  -2  17   6      125.08      122.97      5.51 o 
  -1  17   6        4.27        4.15      1.80 o 
   0  17   6      193.03      201.97      7.53 o 
   1  17   6        9.58       13.40      2.01 o 
   2  17   6       32.79       39.32      2.89 o 
  -2  18   6        0.08        1.44      1.77 o 
  -1  18   6        6.89        8.92      2.17 o 
   0  18   6        0.25       -0.92      2.09 o 
   1  18   6       19.79       22.72      2.38 o 
   2  18   6        4.78        3.99      4.36 o 
  -2  19   6       39.54       56.30      6.22 o 
  -1  19   6       15.23       12.98      2.54 o 
   0  19   6       66.00       60.15      4.50 o 
   1  19   6        5.75        4.52      2.04 o 
  -5   0   7       19.18       18.15      3.00 o 
  -3   0   7       79.03       89.44      3.04 o 
  -1   0   7       57.40       68.18      2.42 o 
   1   0   7      221.23      218.96      5.46 o 
   3   0   7      261.29      273.31      6.60 o 
   5   0   7       74.63       77.49      3.76 o 
  -5   1   7       40.29       31.61      3.04 o 
  -4   1   7        2.14        4.89      1.34 o 
  -3   1   7      337.78      334.12      5.93 o 
  -2   1   7      142.55      120.06      2.80 o 
  -1   1   7        1.27        3.54      0.42 o 
   0   1   7      288.59      218.48      2.95 o 
   1   1   7      766.49      661.43     20.39 o 
   2   1   7      165.27      185.16      3.43 o 
   3   1   7      903.43      893.77     12.75 o 
   4   1   7        4.40        3.21      0.86 o 
   5   1   7      139.52      150.62      5.71 o 
  -5   2   7       17.81       14.27      2.11 o 
  -4   2   7      133.80      138.91      5.16 o 
  -3   2   7       24.69       27.97      1.79 o 
  -2   2   7      471.27      485.74      8.17 o 
  -1   2   7        9.26        6.86      0.57 o 
   0   2   7     3104.43     2902.10     29.94 o 
   1   2   7     1038.64     1160.18     14.99 o 
   2   2   7     1332.82     1263.49     16.36 o 
   3   2   7      230.10      231.63      6.19 o 
   4   2   7      593.64      594.27     10.98 o 
   5   2   7        2.17        2.43      1.07 o 
  -5   3   7        6.60        3.19      1.29 o 
  -4   3   7       48.75       58.51      4.29 o 
  -3   3   7      137.86      129.89      3.42 o 
  -2   3   7      257.58      286.55      5.35 o 
  -1   3   7       56.21       69.61      1.49 o 
   0   3   7     1532.72     1450.97     15.33 o 
   1   3   7       24.34       27.02      1.09 o 
   2   3   7       67.36       79.87      2.01 o 
   3   3   7      250.22      248.87      6.97 o 
   4   3   7        2.17        2.18      0.80 o 
   5   3   7       56.93       54.33      2.64 o 
  -5   4   7        0.66        0.97      1.13 o 
  -4   4   7       43.47       38.48      2.69 o 
  -3   4   7       23.78       22.24      1.49 o 
  -2   4   7      273.50      282.44      4.92 o 
  -1   4   7      804.81      793.17     10.53 o 
   0   4   7       97.59       80.58      1.73 o 
   1   4   7     1196.29     1326.82     14.24 o 
   2   4   7      149.36      157.89      4.53 o 
   3   4   7      127.56      108.80      2.86 o 
   4   4   7        8.69       11.91      2.55 o 
   5   4   7       12.57       15.28      2.57 o 
  -5   5   7        0.06        0.75      1.15 o 
  -4   5   7       66.38       62.13      4.43 o 
  -3   5   7        2.34        1.63      0.80 o 
  -2   5   7      433.15      441.61      7.14 o 
  -1   5   7      941.54      987.19     17.86 o 
   0   5   7      215.23      233.12      3.82 o 
   1   5   7      581.34      565.74      8.10 o 
   2   5   7      469.05      469.17     10.92 o 
   3   5   7      524.62      540.54     10.45 o 
   4   5   7       17.63       15.86      1.28 o 
   5   5   7      121.54      130.40      5.10 o 
  -5   6   7       21.08       25.70      2.35 o 
  -4   6   7       33.64       37.64      3.57 o 
  -3   6   7       10.93       14.74      1.40 o 
  -2   6   7       16.47       14.67      1.35 o 
  -1   6   7       79.13      103.89      2.72 o 
   0   6   7     2643.53     2677.01     35.91 o 
   1   6   7      426.98      466.66      7.37 o 
   2   6   7        0.39        3.52      0.86 o 
   3   6   7      939.88      949.94     15.36 o 
   4   6   7      105.67      105.66      2.99 o 
   5   6   7        9.06        4.64      1.79 o 
  -5   7   7        3.10        3.22      1.37 o 
  -4   7   7      183.16      211.76      9.41 o 
  -3   7   7        4.02        3.12      1.41 o 
  -2   7   7       31.28       38.15      2.30 o 
  -1   7   7        1.95        1.61      0.76 o 
   0   7   7      418.00      402.30      6.59 o 
   1   7   7       29.01       39.72      3.72 o 
   2   7   7      178.66      183.23      5.60 o 
   3   7   7       70.89       57.57      2.92 o 
   4   7   7       78.24       89.12      3.46 o 
  -5   8   7       43.49       44.84      3.73 o 
  -4   8   7       15.72       13.05      1.88 o 
  -3   8   7      436.80      454.69     13.24 o 
  -2   8   7       11.05        8.65      1.39 o 
  -1   8   7        9.08        5.14      1.86 o 
   0   8   7       68.65       63.58      2.41 o 
   1   8   7      587.54      640.95     14.12 o 
   2   8   7        1.40        1.41      0.82 o 
   3   8   7      259.36      245.02      8.68 o 
   4   8   7       29.73       32.12      1.92 o 
  -4   9   7       36.33       30.03      2.41 o 
  -3   9   7        0.33       -0.72      2.25 o 
  -2   9   7      105.01      113.21      5.16 o 
  -1   9   7       25.72       22.51      3.29 o 
   0   9   7        0.61        3.57      1.71 o 
   1   9   7     1562.65     1696.59     42.43 o 
   2   9   7       23.08       19.82      1.75 o 
   3   9   7       20.94       23.12      2.32 o 
   4   9   7       22.23       23.78      1.82 o 
  -4  10   7       70.52       75.73      3.80 o 
  -3  10   7        8.61        5.07      3.00 o 
  -2  10   7        4.32        1.85      1.25 o 
  -1  10   7      495.99      484.69     20.15 o 
   0  10   7     1244.87     1208.50     43.72 o 
   1  10   7       37.09       34.11      2.98 o 
   2  10   7       16.97       15.34      1.69 o 
   3  10   7        8.46        8.96      2.32 o 
   4  10   7        3.48        1.48      1.42 o 
  -4  11   7      147.54      172.95      5.43 o 
  -3  11   7       71.95       66.23      6.93 o 
  -2  11   7      281.71      270.21     12.86 o 
  -1  11   7       91.84       76.52      6.14 o 
   0  11   7        3.52        1.93      1.79 o 
   1  11   7       62.69       60.71      4.05 o 
   2  11   7      172.20      151.69     12.83 o 
   3  11   7        0.68       -1.40      1.76 o 
   4  11   7        1.57        0.86      1.52 o 
  -4  12   7        2.94        0.85      1.36 o 
  -3  12   7       17.97       14.07      2.45 o 
  -2  12   7       14.57       20.36      3.93 o 
  -1  12   7      120.66      126.96      8.43 o 
   0  12   7      171.71      152.61      9.36 o 
   1  12   7     1137.09     1117.73     29.87 o 
   2  12   7       84.72       88.99      4.14 o 
   3  12   7        0.56        0.76      1.81 o 
   4  12   7        5.03        6.61      2.06 o 
  -4  13   7        8.19        1.53      1.81 o 
  -3  13   7       39.37       34.68      3.43 o 
  -2  13   7      123.86       99.95      7.50 o 
  -1  13   7        0.08       -0.79      1.79 o 
   0  13   7        0.05       -1.07      1.57 o 
   1  13   7      301.13      318.63     11.28 o 
   2  13   7       11.63       14.72      2.11 o 
   3  13   7       92.13       95.43      5.16 o 
  -3  14   7       43.52       45.78      4.12 o 
  -2  14   7        0.06        0.43      2.36 o 
  -1  14   7       12.78       16.22      4.00 o 
   0  14   7      532.93      533.56     23.36 o 
   1  14   7       66.34       43.96      4.00 o 
   2  14   7       42.44       38.35      3.22 o 
   3  14   7        3.35        4.06      1.98 o 
  -3  15   7       92.94       93.31      7.60 o 
  -2  15   7       17.20       18.71      3.25 o 
  -1  15   7        9.04        9.57      3.43 o 
   0  15   7      113.45      115.57      6.37 o 
   1  15   7       17.71       12.32      2.78 o 
   2  15   7       21.86       16.59      2.59 o 
   3  15   7       53.82       75.42      5.45 o 
  -3  16   7       48.04       48.53      5.98 o 
  -2  16   7      156.55      165.23     10.00 o 
  -1  16   7       70.77       72.59      7.43 o 
   0  16   7       61.22       50.05      3.59 o 
   1  16   7        3.23        2.01      1.41 o 
   2  16   7       63.53       69.78      3.79 o 
  -2  17   7        2.90        2.60      1.47 o 
  -1  17   7        2.88        1.59      1.83 o 
   0  17   7       13.92       14.18      2.53 o 
   1  17   7       75.73       83.90      4.25 o 
   2  17   7       18.71       16.22      2.29 o 
  -2  18   7        2.87        1.53      2.23 o 
  -1  18   7       96.71      107.83      5.04 o 
   0  18   7      116.55       99.70      8.14 o 
   1  18   7       23.40       26.40      2.59 o 
   2  18   7       64.73       68.59      7.22 o 
   0  19   7        0.08       -0.30      2.47 o 
  -4   0   8        0.08        1.00      1.50 o 
  -2   0   8       48.17       27.85      2.14 o 
   0   0   8       34.23       36.54      1.40 o 
   2   0   8      676.36      710.99     14.86 o 
   4   0   8       34.18       28.75      3.04 o 
  -5   1   8        2.79        1.04      1.31 o 
  -4   1   8       31.53       30.91      4.64 o 
  -3   1   8        3.14        4.39      0.81 o 
  -2   1   8     1334.50     1331.48     22.49 o 
  -1   1   8      157.01      136.12      2.16 o 
   0   1   8      133.39      135.66      2.28 o 
   1   1   8      794.41      858.46     18.66 o 
   2   1   8      237.83      212.87      5.21 o 
   3   1   8      480.38      480.34      8.22 o 
   4   1   8      107.34      102.18      4.44 o 
   5   1   8       11.67        8.40      1.37 o 
  -5   2   8        1.03        1.81      1.34 o 
  -4   2   8        9.44        7.20      1.54 o 
  -3   2   8        5.36        7.37      0.98 o 
  -2   2   8     1856.38     1973.91     29.38 o 
  -1   2   8      218.24      257.83      3.67 o 
   0   2   8     1132.30     1163.67     24.69 o 
   1   2   8       15.70       19.99      1.15 o 
   2   2   8      238.71      249.92      6.35 o 
   3   2   8       35.83       28.61      1.59 o 
   4   2   8      134.70      128.17      3.58 o 
   5   2   8        0.52        1.82      1.93 o 
  -5   3   8        1.10        1.24      1.25 o 
  -4   3   8      127.87      141.53      7.50 o 
  -3   3   8       40.74       45.42      2.77 o 
  -2   3   8      760.82      824.78     14.68 o 
  -1   3   8      407.62      407.40      5.03 o 
   0   3   8      104.93      107.54      2.27 o 
   1   3   8      336.28      329.29      5.57 o 
   2   3   8        2.70        8.66      0.91 o 
   3   3   8      229.69      216.51      4.57 o 
   4   3   8        6.11        3.46      1.19 o 
   5   3   8       12.70       11.98      1.94 o 
  -5   4   8      111.92      119.74      4.27 o 
  -4   4   8       33.89       31.48      2.19 o 
  -3   4   8       75.99       70.15      2.53 o 
  -2   4   8      271.00      274.61      6.03 o 
  -1   4   8       39.39       38.99      1.22 o 
   0   4   8     1895.52     1935.46     22.60 o 
   1   4   8      865.09     1006.99     14.31 o 
   2   4   8       46.50       41.14      2.74 o 
   3   4   8       62.19       64.71      2.21 o 
   4   4   8        8.32        8.25      2.09 o 
   5   4   8        6.19       16.29      3.64 o 
  -5   5   8        0.15       -0.23      1.10 o 
  -4   5   8        3.18       -0.25      1.27 o 
  -3   5   8      351.33      378.89      7.80 o 
  -2   5   8       15.25       12.43      1.55 o 
  -1   5   8        3.72        9.32      0.86 o 
   0   5   8      436.35      416.11      6.68 o 
   1   5   8      713.03      786.47     10.74 o 
   2   5   8      374.45      364.22      7.62 o 
   3   5   8      216.20      201.58      4.50 o 
   4   5   8       94.87      100.96      2.97 o 
  -5   6   8        0.85        1.86      1.22 o 
  -4   6   8       12.40       12.66      2.01 o 
  -3   6   8       22.55       24.02      1.71 o 
  -2   6   8      284.50      274.61      7.17 o 
  -1   6   8        0.66        0.79      0.91 o 
   0   6   8     2897.25     2988.96     48.25 o 
   1   6   8      318.86      371.24      9.03 o 
   2   6   8      737.06      718.84     13.54 o 
   3   6   8      338.65      339.67      6.67 o 
   4   6   8        1.66        0.56      0.85 o 
  -5   7   8       10.91        7.35      2.46 o 
  -4   7   8        7.74        7.22      1.49 o 
  -3   7   8        1.25        0.25      1.15 o 
  -2   7   8        0.41        1.40      0.78 o 
  -1   7   8     1020.06     1029.05     28.95 o 
   0   7   8        0.14       -0.48      0.48 o 
   1   7   8      417.49      359.85     10.56 o 
   2   7   8        4.68        3.60      1.13 o 
   3   7   8        1.25        0.25      0.98 o 
   4   7   8        7.06        6.88      1.70 o 
  -5   8   8        9.33       13.29      2.79 o 
  -4   8   8       24.86       24.63      2.81 o 
  -3   8   8        4.89        4.57      2.00 o 
  -2   8   8       47.00       44.55      2.58 o 
  -1   8   8       50.29       45.51      4.36 o 
   0   8   8     1002.89     1053.04     18.68 o 
   1   8   8        0.97        0.62      2.18 o 
   2   8   8     1304.45     1320.72     23.60 o 
   3   8   8      218.73      213.04      7.49 o 
   4   8   8      139.39      138.48      6.15 o 
  -4   9   8       42.85       32.61      2.64 o 
  -3   9   8       13.92       19.05      2.54 o 
  -2   9   8      122.90      120.96      5.48 o 
  -1   9   8      115.09      122.10      7.57 o 
   0   9   8        0.17        0.43      1.18 o 
   1   9   8      134.92      133.57      5.56 o 
   2   9   8     1297.63     1270.58     22.94 o 
   3   9   8       41.06       47.79      2.96 o 
   4   9   8      232.92      249.76      9.45 o 
  -4  10   8       31.69       26.36      3.15 o 
  -3  10   8       43.68       29.78      3.00 o 
  -2  10   8      677.99      722.48     20.09 o 
  -1  10   8      149.44      139.82      8.43 o 
   0  10   8      214.32      172.97      9.86 o 
   1  10   8      108.62      108.95      5.82 o 
   2  10   8      212.68      202.98      7.02 o 
   3  10   8      139.15      141.85      5.41 o 
   4  10   8        1.47        3.34      1.53 o 
  -4  11   8        0.11        1.47      1.30 o 
  -3  11   8       50.16       53.08      6.22 o 
  -2  11   8      421.74      433.10     18.65 o 
  -1  11   8     1075.61     1090.83     40.44 o 
   0  11   8       37.48       28.86      4.07 o 
   1  11   8      124.41      146.63      7.50 o 
   2  11   8       22.76       17.90      2.08 o 
   3  11   8      179.58      204.96      9.11 o 
   4  11   8        1.49        1.79      1.71 o 
  -4  12   8       13.07        9.53      1.79 o 
  -3  12   8        3.78        2.19      1.54 o 
  -2  12   8      477.07      465.68     20.08 o 
  -1  12   8        1.12        0.86      1.93 o 
   0  12   8      276.05      274.14     13.86 o 
   1  12   8      590.79      547.67     16.66 o 
   2  12   8        0.13        0.72      0.98 o 
   3  12   8      286.95      315.55     12.20 o 
   4  12   8       53.07       62.51      7.00 o 
  -4  13   8        4.11        5.80      2.86 o 
  -3  13   8        4.48       10.38      3.39 o 
  -2  13   8        1.85        2.93      2.50 o 
  -1  13   8       10.82       11.29      3.29 o 
   0  13   8        2.37        2.86      2.50 o 
   1  13   8      535.65      505.06     29.72 o 
   2  13   8      107.24      101.59      4.70 o 
   3  13   8       29.44       28.67      3.12 o 
  -3  14   8       29.09       29.23      3.45 o 
  -2  14   8        4.10        2.86      2.71 o 
  -1  14   8      102.09      110.53      8.50 o 
   0  14   8        0.54       -0.99      1.48 o 
   1  14   8      108.92      108.33      6.16 o 
   2  14   8      378.39      373.77      9.37 o 
   3  14   8        6.84       10.26      2.95 o 
  -3  15   8       40.22       38.31      3.60 o 
  -2  15   8      133.81      147.98     15.25 o 
  -1  15   8       78.61       74.73      7.36 o 
   0  15   8       68.40       69.40      6.26 o 
   1  15   8      222.52      231.35     12.00 o 
   2  15   8        7.66        9.64      1.80 o 
  -2  16   8        1.59        1.43      1.43 o 
  -1  16   8       38.66       34.66      3.16 o 
   0  16   8        1.51        0.92      1.55 o 
   1  16   8       86.98       85.52      4.08 o 
   2  16   8       43.98       43.43      3.23 o 
  -2  17   8      125.92      150.13      5.09 o 
  -1  17   8       47.69       56.03      4.04 o 
   0  17   8        1.67        1.83      1.68 o 
   1  17   8      165.41      163.90      5.55 o 
   2  17   8        7.08        6.09      1.98 o 
  -2  18   8      141.14      181.90     12.36 o 
  -1  18   8        9.39        7.33      2.13 o 
   0  18   8        0.08        2.41      1.98 o 
   1  18   8       34.46       37.03      3.25 o 
  -5   0   9        0.51       -0.14      1.79 o 
  -3   0   9      169.08      163.98      8.50 o 
  -1   0   9      196.66      191.19      4.02 o 
   1   0   9     3329.30     3513.75     82.20 o 
   3   0   9        4.95        5.74      1.41 o 
   5   0   9        0.02       -1.57      1.79 o 
  -5   1   9        5.16        7.54      1.74 o 
  -4   1   9       25.39       15.79      2.93 o 
  -3   1   9       73.46       67.75      2.50 o 
  -2   1   9       21.69       16.42      1.64 o 
  -1   1   9        0.06        1.74      0.40 o 
   0   1   9     1803.45     1727.86     31.95 o 
   1   1   9      225.88      264.54      5.83 o 
   2   1   9      448.52      421.91      9.93 o 
   3   1   9        3.18        3.15      0.80 o 
   4   1   9       24.87       24.19      1.67 o 
   5   1   9        7.66        8.44      1.77 o 
  -5   2   9        9.60        9.65      1.83 o 
  -4   2   9        0.67        1.14      1.57 o 
  -3   2   9       90.93       86.58      3.36 o 
  -2   2   9      109.77      120.51      3.96 o 
  -1   2   9        1.52        1.23      0.40 o 
   0   2   9      455.57      516.91      7.91 o 
   1   2   9       14.75       24.41      2.14 o 
   2   2   9       19.71       10.70      1.13 o 
   3   2   9      129.52      105.76      2.80 o 
   4   2   9        8.51       10.66      1.58 o 
   5   2   9        0.79        1.29      2.07 o 
  -5   3   9        8.55        9.76      2.93 o 
  -4   3   9       27.69       27.04      2.15 o 
  -3   3   9      798.67      780.78     16.42 o 
  -2   3   9      334.68      341.60      7.17 o 
  -1   3   9      105.06      137.96      2.57 o 
   0   3   9     1552.02     1565.55     23.68 o 
   1   3   9        9.40       12.53      1.16 o 
   2   3   9      377.78      391.58      9.16 o 
   3   3   9      693.72      644.52     12.07 o 
   4   3   9       27.41       27.70      2.92 o 
  -5   4   9       21.69       19.34      2.47 o 
  -4   4   9        3.50        4.18      1.25 o 
  -3   4   9     1161.51     1132.99     22.93 o 
  -2   4   9       51.06       46.54      3.29 o 
  -1   4   9      126.25      151.55      3.18 o 
   0   4   9        2.61        2.61      0.61 o 
   1   4   9     1284.33     1333.95     20.39 o 
   2   4   9      397.44      396.99      9.31 o 
   3   4   9        2.63        1.27      0.79 o 
   4   4   9        8.51        9.26      1.26 o 
  -5   5   9        2.08       -1.06      1.21 o 
  -4   5   9      141.55      136.20      4.74 o 
  -3   5   9       14.84       18.75      2.00 o 
  -2   5   9        9.13       13.31      1.65 o 
  -1   5   9      656.54      745.20     13.67 o 
   0   5   9      122.48      128.66      3.64 o 
   1   5   9      374.00      403.03      9.62 o 
   2   5   9      378.35      378.36      8.02 o 
   3   5   9        1.17        0.89      0.71 o 
   4   5   9       96.12       86.89      2.83 o 
  -5   6   9        1.15        1.70      1.42 o 
  -4   6   9       28.95       30.57      2.83 o 
  -3   6   9       51.83       49.19      2.72 o 
  -2   6   9      114.02      105.15      3.03 o 
  -1   6   9      222.19      223.72      6.04 o 
   0   6   9      171.44      203.76      5.11 o 
   1   6   9      405.71      361.97     17.11 o 
   2   6   9      100.79       94.05      3.18 o 
   3   6   9        1.52        1.45      0.80 o 
   4   6   9       12.82       11.87      1.39 o 
  -5   7   9        0.05        1.19      1.55 o 
  -4   7   9       75.46       66.84      3.36 o 
  -3   7   9       66.09       60.95      3.13 o 
  -2   7   9      221.43      238.17      6.71 o 
  -1   7   9       42.49       39.65      4.14 o 
   0   7   9      326.21      287.38      6.42 o 
   1   7   9       18.63       14.29      2.79 o 
   2   7   9       14.45       26.71      2.24 o 
   3   7   9      246.87      251.25      7.30 o 
   4   7   9       46.96       40.70      2.46 o 
  -4   8   9       49.51       50.33      2.73 o 
  -3   8   9      246.68      230.05      6.77 o 
  -2   8   9       14.61       13.76      1.68 o 
  -1   8   9      451.39      435.17     18.22 o 
   0   8   9      261.03      224.94     10.86 o 
   1   8   9      319.26      296.78     13.43 o 
   2   8   9      333.01      339.97      9.11 o 
   3   8   9       47.25       48.17      2.98 o 
   4   8   9        8.68        5.66      1.25 o 
  -4   9   9       60.93       52.26      3.20 o 
  -3   9   9        0.02        0.92      1.71 o 
  -2   9   9       91.44      103.09      4.18 o 
  -1   9   9      134.85      148.11      8.86 o 
   0   9   9       31.58       28.37      2.58 o 
   1   9   9      106.35      109.73      5.20 o 
   2   9   9       22.99       18.42      1.76 o 
   3   9   9       20.48       23.03      2.44 o 
   4   9   9       24.18       21.11      1.94 o 
  -4  10   9        0.04        0.89      1.32 o 
  -3  10   9      184.87      194.24      7.72 o 
  -2  10   9        0.59       -1.57      1.71 o 
  -1  10   9      578.72      521.05     21.79 o 
   0  10   9      151.37      152.20      6.52 o 
   1  10   9      279.72      253.70     14.18 o 
   2  10   9      172.35      166.11      5.13 o 
   3  10   9      149.03      136.86      7.70 o 
   4  10   9        8.74        9.48      1.58 o 
  -4  11   9       11.17        9.82      1.72 o 
  -3  11   9       28.82       28.46      5.50 o 
  -2  11   9      417.40      395.52     17.50 o 
  -1  11   9      315.68      307.29     14.86 o 
   0  11   9       98.11      106.60      7.50 o 
   1  11   9      264.87      279.59     10.17 o 
   2  11   9       85.37       88.27      4.20 o 
   3  11   9        3.71        2.20      1.60 o 
   4  11   9       50.50       39.88      4.64 o 
  -4  12   9       21.84       21.32      2.35 o 
  -3  12   9       97.57       97.82      6.07 o 
  -2  12   9       95.14       88.24      7.07 o 
  -1  12   9       24.00       19.15      3.79 o 
   0  12   9      426.03      414.81     18.86 o 
   1  12   9       17.19        6.73      2.05 o 
   2  12   9        3.35        2.73      1.21 o 
   3  12   9       23.18       25.01      2.88 o 
  -3  13   9       27.77       28.89      3.48 o 
  -2  13   9      155.27      163.97     10.15 o 
  -1  13   9        0.34       -1.64      2.07 o 
   0  13   9       19.86       20.08      4.07 o 
   1  13   9       11.28        7.46      3.11 o 
   2  13   9       32.06       36.41      2.65 o 
   3  13   9        0.05       -0.70      1.85 o 
  -3  14   9        0.85        2.97      1.75 o 
  -2  14   9       27.26       33.33     11.11 o 
  -1  14   9      292.87      302.43     15.79 o 
   0  14   9       10.53        7.33      2.25 o 
   1  14   9      306.04      277.25     10.74 o 
   2  14   9       67.53       64.24      3.50 o 
   3  14   9        1.79        1.60      2.00 o 
  -3  15   9      146.50      180.93      8.98 o 
  -2  15   9       22.39       20.95      3.35 o 
  -1  15   9      109.06      117.46      9.29 o 
   0  15   9      358.39      373.71     11.02 o 
   1  15   9       76.88       74.83      3.78 o 
   2  15   9       39.91       46.16      3.24 o 
  -2  16   9        5.68        8.42      1.70 o 
  -1  16   9        2.56        2.54      1.64 o 
   0  16   9       99.24       95.73      5.09 o 
   1  16   9       27.78       32.49      2.92 o 
   2  16   9        0.02       -1.20      1.43 o 
  -2  17   9       11.31       11.54      2.03 o 
  -1  17   9       10.16       10.83      2.23 o 
   0  17   9       38.26       32.10      3.70 o 
   1  17   9        9.59       14.51      2.16 o 
   2  17   9       68.87       78.90      5.86 o 
  -1  18   9       53.48       53.61      4.47 o 
   0  18   9        1.65        4.60      2.65 o 
   1  18   9      104.65      110.95      9.65 o 
  -2   0  10      508.42      498.25     13.84 o 
   0   0  10      187.54      171.96      4.95 o 
   2   0  10      351.28      302.86      9.29 o 
   4   0  10      944.60      933.47     24.43 o 
  -5   1  10       12.33       11.39      3.75 o 
  -4   1  10       70.95       71.95      5.64 o 
  -3   1  10       16.79       13.68      1.45 o 
  -2   1  10        1.40        0.25      1.08 o 
  -1   1  10       87.21       87.84      2.49 o 
   0   1  10      606.57      582.79      9.82 o 
   1   1  10       18.15       26.19      3.26 o 
   2   1  10      665.44      671.71     12.57 o 
   3   1  10      324.34      292.53      6.44 o 
   4   1  10       44.13       40.33      2.12 o 
  -5   2  10       60.57       58.76      3.76 o 
  -4   2  10        2.30        1.25      1.05 o 
  -3   2  10      178.23      181.98      5.41 o 
  -2   2  10        5.81        4.43      1.48 o 
  -1   2  10     2750.38     2529.38     31.56 o 
   0   2  10      540.70      602.24     11.37 o 
   1   2  10      613.92      583.80     12.99 o 
   2   2  10       94.88       83.32      3.23 o 
   3   2  10      414.34      395.88      8.15 o 
   4   2  10       13.16       14.66      1.45 o 
  -5   3  10        0.76        0.26      2.14 o 
  -4   3  10        7.16        4.16      1.32 o 
  -3   3  10       98.32       86.63      3.55 o 
  -2   3  10       65.04       68.99      3.83 o 
  -1   3  10        8.08        6.84      0.85 o 
   0   3  10        0.98        3.85      0.87 o 
   1   3  10       81.02       75.20      3.02 o 
   2   3  10        8.38        6.56      1.22 o 
   3   3  10      119.78      101.89      3.83 o 
   4   3  10        6.14        6.41      1.78 o 
  -5   4  10       16.82       14.62      3.39 o 
  -4   4  10      107.81       89.58      3.76 o 
  -3   4  10      207.46      195.20      6.38 o 
  -2   4  10      103.30      103.33      5.84 o 
  -1   4  10        7.10        6.60      0.83 o 
   0   4  10        0.04       -0.33      0.74 o 
   1   4  10      239.88      251.07      6.79 o 
   2   4  10     1645.65     1609.50     32.00 o 
   3   4  10        1.49        2.48      1.16 o 
   4   4  10      254.75      256.01      6.90 o 
  -5   5  10       13.34       17.70      2.55 o 
  -4   5  10       30.22       38.43      3.60 o 
  -3   5  10       25.18       21.19      2.09 o 
  -2   5  10      233.53      223.96      5.51 o 
  -1   5  10      122.99      125.02      4.21 o 
   0   5  10      879.81      924.30     22.87 o 
   1   5  10      480.18      434.92     10.39 o 
   2   5  10     1938.56     1937.57     46.27 o 
   3   5  10       90.02       84.06      3.59 o 
   4   5  10       39.17       32.98      2.02 o 
  -5   6  10        0.56        0.15      1.39 o 
  -4   6  10        8.45        6.08      1.59 o 
  -3   6  10       12.95        9.60      1.65 o 
  -2   6  10        7.41        9.48      1.48 o 
  -1   6  10      742.84      747.45     19.96 o 
   0   6  10       46.39       55.85      2.60 o 
   1   6  10        1.47        0.07      1.29 o 
   2   6  10      765.45      739.98     14.14 o 
   3   6  10       20.52       19.24      1.64 o 
   4   6  10        4.55        2.25      1.20 o 
  -4   7  10        5.49        6.35      1.60 o 
  -3   7  10       28.34       36.39      2.61 o 
  -2   7  10       28.85       22.35      1.96 o 
  -1   7  10      160.10      131.60      7.86 o 
   0   7  10      115.59      121.06      5.03 o 
   1   7  10       47.68       27.01      3.43 o 
   2   7  10       72.00       70.55      4.86 o 
   3   7  10      404.12      421.21     11.04 o 
   4   7  10       23.55       16.08      1.82 o 
  -4   8  10      114.76      124.74      5.15 o 
  -3   8  10        2.63        2.03      1.32 o 
  -2   8  10       31.10       31.42      2.37 o 
  -1   8  10       37.12       43.37      4.50 o 
   0   8  10      236.24      225.24     13.86 o 
   1   8  10      188.23      196.23     10.79 o 
   2   8  10        1.09       -0.68      1.02 o 
   3   8  10       47.25       43.80      2.85 o 
   4   8  10       27.22       23.14      1.90 o 
  -4   9  10        2.08        0.41      1.38 o 
  -3   9  10        4.78        3.00      1.71 o 
  -2   9  10        1.50        1.21      1.01 o 
  -1   9  10      264.46      227.55     11.72 o 
   0   9  10     2028.22     1904.24     66.52 o 
   1   9  10       13.05       10.15      1.94 o 
   2   9  10      165.64      168.81      6.43 o 
   3   9  10       91.47       92.23      4.32 o 
   4   9  10        3.87        1.17      1.23 o 
  -4  10  10        0.39        0.92      1.37 o 
  -3  10  10        0.06        0.18      1.54 o 
  -2  10  10      229.14      235.48     12.22 o 
  -1  10  10      115.21      104.95      7.50 o 
   0  10  10       51.59       61.73      4.75 o 
   1  10  10        8.72        6.22      3.47 o 
   2  10  10       59.33       65.00      3.07 o 
   3  10  10        9.90        8.72      1.70 o 
   4  10  10       38.75       54.42      4.83 o 
  -4  11  10        0.36        1.50      1.42 o 
  -3  11  10        6.71        8.38      2.64 o 
  -2  11  10       15.71       11.22      3.14 o 
  -1  11  10      359.63      368.23     17.29 o 
   0  11  10      210.04      192.05     11.22 o 
   1  11  10       12.26        6.87      2.04 o 
   2  11  10        2.79        0.56      1.42 o 
   3  11  10      202.90      203.23      8.21 o 
  -4  12  10        1.85       -1.61      3.00 o 
  -3  12  10        4.84        3.65      1.73 o 
  -2  12  10       54.26       55.16      5.72 o 
  -1  12  10      126.24      124.03      8.79 o 
   0  12  10       10.53        9.36      2.86 o 
   1  12  10      250.05      240.01     10.57 o 
   2  12  10       74.54       83.67      4.09 o 
   3  12  10       37.64       37.28      3.45 o 
  -3  13  10        5.16        3.50      1.42 o 
  -2  13  10        4.37        2.86      2.64 o 
  -1  13  10       77.67       78.38      7.36 o 
   0  13  10      209.00      200.52      8.97 o 
   1  13  10        2.37        2.67      2.61 o 
   2  13  10      101.21      114.58      4.57 o 
   3  13  10        1.46       -1.56      1.76 o 
  -3  14  10        8.52        2.97      2.31 o 
  -2  14  10       10.78        6.89      2.42 o 
  -1  14  10      111.51       99.67      8.36 o 
   0  14  10      233.61      219.97      9.39 o 
   1  14  10       47.84       40.41      3.32 o 
   2  14  10       88.62       82.75      4.00 o 
  -3  15  10        5.62        7.44      2.74 o 
  -2  15  10        5.31       11.40      2.27 o 
  -1  15  10       18.13       15.99      3.04 o 
   0  15  10       69.06       61.21      4.00 o 
   1  15  10       22.28       22.79      2.50 o 
   2  15  10       23.03       24.18      2.78 o 
  -2  16  10       94.67      102.60      4.18 o 
  -1  16  10       46.56       53.61     11.83 o 
   0  16  10       18.99       19.21      2.77 o 
   1  16  10       44.83       51.73      3.10 o 
   2  16  10        9.94       11.72      2.46 o 
  -2  17  10        7.00        6.24      4.04 o 
  -1  17  10       49.09       56.51      3.90 o 
   0  17  10        6.22        8.68      2.50 o 
   1  17  10       15.34       14.99      2.25 o 
  -5   0  11       15.59       19.72      3.79 o 
  -3   0  11      460.94      452.71     12.90 o 
  -1   0  11      139.12      125.60      7.29 o 
   1   0  11        2.44        2.07      1.43 o 
   3   0  11       18.19        7.57      1.62 o 
  -5   1  11       29.55       30.18      9.15 o 
  -4   1  11        8.63       11.93      2.79 o 
  -3   1  11      119.48      116.44      3.63 o 
  -2   1  11       17.63       14.25      2.13 o 
  -1   1  11       86.83       80.79      3.23 o 
   0   1  11      129.58      109.54      4.80 o 
   1   1  11      431.39      405.31     23.26 o 
   2   1  11       88.67       88.06      3.63 o 
   3   1  11       25.47       14.83      1.48 o 
   4   1  11        5.26        4.43      1.10 o 
  -5   2  11        1.64        2.25      1.65 o 
  -4   2  11        2.49        2.76      1.20 o 
  -3   2  11      303.87      316.59      8.15 o 
  -2   2  11       39.87       37.67      2.32 o 
  -1   2  11       12.35       14.26      1.51 o 
   0   2  11      523.82      497.62     18.79 o 
   1   2  11      343.12      358.37     10.91 o 
   2   2  11     1067.26     1039.17     21.57 o 
   3   2  11       67.74       58.49      2.92 o 
   4   2  11       63.57       66.28      4.74 o 
  -5   3  11       23.32       25.02      3.00 o 
  -4   3  11       11.12       11.02      1.70 o 
  -3   3  11      155.41      167.37      5.35 o 
  -2   3  11      100.74       90.33      3.62 o 
  -1   3  11      257.14      276.61      9.14 o 
   0   3  11      515.02      496.20     14.04 o 
   1   3  11      112.88       99.66      4.68 o 
   2   3  11       53.78       47.96      2.56 o 
   3   3  11        5.77        4.70      1.04 o 
   4   3  11        8.11        5.02      1.17 o 
  -5   4  11        3.23        1.77      1.84 o 
  -4   4  11       14.86       13.77      1.97 o 
  -3   4  11      381.68      393.33     11.05 o 
  -2   4  11        3.77        4.85      1.31 o 
  -1   4  11      332.88      309.00     13.93 o 
   0   4  11      138.26      145.48      7.75 o 
   1   4  11      286.19      310.23      7.75 o 
   2   4  11        4.74        5.68      1.44 o 
   3   4  11       18.61       16.97      2.06 o 
   4   4  11        0.36       -0.46      0.96 o 
  -4   5  11       64.82       62.15      3.50 o 
  -3   5  11      128.24      129.18      4.67 o 
  -2   5  11        0.74        0.79      0.98 o 
  -1   5  11     1662.60     1628.24     56.73 o 
   0   5  11      197.02      189.12      9.15 o 
   1   5  11      808.43      760.35     19.69 o 
   2   5  11      186.61      177.42      5.52 o 
   3   5  11      363.40      388.30      9.85 o 
   4   5  11       59.78       61.71      2.77 o 
  -4   6  11       33.43       34.68      2.29 o 
  -3   6  11        4.21        6.22      1.50 o 
  -2   6  11       84.83       74.69      3.43 o 
  -1   6  11      519.82      496.19     20.50 o 
   1   6  11       77.68       75.52      5.72 o 
   2   6  11      872.03      833.78     18.01 o 
   3   6  11       34.08       28.88      1.93 o 
   4   6  11      124.99      141.97      4.43 o 
  -4   7  11        0.33        0.53      1.10 o 
  -3   7  11       32.07       32.27      2.52 o 
  -2   7  11      215.78      199.40      6.18 o 
  -1   7  11        2.04        0.57      1.64 o 
   1   7  11      117.08      111.65      4.84 o 
   2   7  11      205.36      208.24      6.24 o 
   3   7  11       26.98       25.15      1.78 o 
   4   7  11       33.88       39.02      2.85 o 
  -4   8  11        0.02        0.24      1.61 o 
  -3   8  11       18.57       14.78      2.06 o 
  -2   8  11       90.69       85.27      3.88 o 
  -1   8  11      372.64      331.79     15.36 o 
   1   8  11      659.83      682.38     26.86 o 
   2   8  11      256.25      258.00      8.42 o 
   3   8  11        0.41        0.38      1.01 o 
   4   8  11       97.66      114.80      4.29 o 
  -4   9  11        0.25        0.05      1.24 o 
  -3   9  11      201.13      219.97      7.03 o 
  -2   9  11       28.81       25.87      2.87 o 
  -1   9  11      538.64      598.14     24.65 o 
   0   9  11        3.88        0.79      1.43 o 
   1   9  11     2342.45     2449.80     84.02 o 
   2   9  11        0.00       -0.43      1.16 o 
   3   9  11      300.15      295.92      7.66 o 
   4   9  11        0.26        0.98      3.50 o 
  -4  10  11        4.95        4.97      1.61 o 
  -3  10  11      180.42      214.49      8.50 o 
  -2  10  11       28.22       24.43      4.00 o 
  -1  10  11       46.50       36.79      4.72 o 
   0  10  11        0.11       -0.78      1.16 o 
   1  10  11        0.83        1.80      1.56 o 
   2  10  11      135.20      129.45      5.47 o 
   3  10  11       23.48       16.59      2.76 o 
  -4  11  11       16.09        9.17      1.94 o 
  -3  11  11      134.64      139.91      5.44 o 
  -2  11  11      256.63      249.42     13.15 o 
  -1  11  11       89.35       79.23      6.86 o 
   0  11  11       93.71      105.35      7.61 o 
   1  11  11       53.21       42.15      8.89 o 
   2  11  11       24.64       34.76      2.65 o 
   3  11  11       12.99        9.76      2.11 o 
  -3  12  11       36.75       36.87      2.96 o 
  -2  12  11      148.68      170.83     10.65 o 
  -1  12  11      148.44      115.03      8.57 o 
   0  12  11      821.89      841.63     33.65 o 
   1  12  11       44.99       33.71      3.73 o 
   2  12  11      441.83      481.62     11.23 o 
   3  12  11        0.67        0.32      1.78 o 
  -3  13  11       26.48       31.00      2.67 o 
  -2  13  11        0.03        0.25      2.86 o 
  -1  13  11       30.09       31.15      5.22 o 
   0  13  11        4.54        1.99      1.51 o 
   1  13  11      329.42      331.41     12.21 o 
   2  13  11       17.58       16.86      2.17 o 
   3  13  11       81.62       89.31      9.07 o 
  -3  14  11        4.52        4.94      2.13 o 
  -2  14  11       77.30       71.54      5.17 o 
  -1  14  11        1.18       -2.21      2.29 o 
   0  14  11       41.80       34.51      3.14 o 
   1  14  11       44.20       36.00      4.16 o 
   2  14  11       15.96       13.92      2.33 o 
  -2  15  11        7.66        6.85      1.68 o 
  -1  15  11        0.39       -1.29      1.62 o 
   0  15  11       21.26       19.71      2.77 o 
   1  15  11      164.57      166.76      7.59 o 
   2  15  11        1.36        1.56      1.65 o 
  -2  16  11       47.66       50.70      3.26 o 
  -1  16  11        4.71        2.58      1.75 o 
   0  16  11      135.09      152.90      5.89 o 
   1  16  11       58.47       50.05      3.24 o 
   2  16  11      170.09      229.34     13.65 o 
  -1  17  11        2.84        1.81      1.89 o 
   0  17  11        1.58        0.73      1.90 o 
   1  17  11       16.82       20.43      5.07 o 
  -4   0  12       25.42       28.58      3.72 o 
  -2   0  12       24.00       23.43      3.64 o 
   0   0  12     1463.20     1396.97     48.65 o 
   2   0  12      501.56      470.40     19.36 o 
   4   0  12       16.28       10.36      2.05 o 
  -5   1  12        5.07        4.48      2.05 o 
  -4   1  12       18.00       15.19      1.91 o 
  -3   1  12        0.71        0.82      1.14 o 
  -2   1  12       23.37       18.57      2.30 o 
   0   1  12      889.71     1057.75     38.01 o 
   1   1  12      665.94      635.09     17.60 o 
   2   1  12        7.00        3.84      2.57 o 
   3   1  12       40.93       43.00      2.26 o 
   4   1  12       16.92       15.53      1.67 o 
  -5   2  12        1.26        2.34      1.76 o 
  -4   2  12        8.68        7.75      1.52 o 
  -3   2  12        0.03       -0.30      0.97 o 
  -2   2  12        0.05        0.12      0.92 o 
  -1   2  12      819.49      756.39     28.72 o 
   0   2  12       57.45       56.94      4.93 o 
   1   2  12      159.12      173.39      6.69 o 
   2   2  12       19.27       13.93      2.07 o 
   3   2  12        7.39        7.00      1.17 o 
   4   2  12       17.66       19.82      1.89 o 
  -4   3  12       52.00       62.93      9.61 o 
  -3   3  12       86.30       95.41      3.93 o 
  -2   3  12       51.68       54.54      2.94 o 
  -1   3  12      110.24      107.60      7.07 o 
   0   3  12      300.53      321.22     14.00 o 
   1   3  12      177.80      159.83      7.72 o 
   2   3  12      639.47      581.62     13.27 o 
   3   3  12       65.55       65.85      3.90 o 
   4   3  12      168.08      171.70      6.15 o 
  -4   4  12      224.86      224.40      5.99 o 
  -3   4  12       61.20       61.12      3.19 o 
  -2   4  12      274.91      278.24      7.57 o 
  -1   4  12        3.13        1.86      1.50 o 
   1   4  12      142.70      157.34      8.00 o 
   2   4  12      244.35      233.33      6.66 o 
   3   4  12      345.77      318.58      8.55 o 
   4   4  12       19.50       18.13      1.82 o 
  -4   5  12       46.77       31.21      2.64 o 
  -3   5  12        0.07        1.42      1.17 o 
  -2   5  12      183.15      175.72     11.71 o 
  -1   5  12        1.62        3.07      1.79 o 
   1   5  12      250.75      249.71      6.00 o 
   2   5  12       23.88       20.92      1.98 o 
   3   5  12      159.29      148.50      5.23 o 
   4   5  12       18.18       16.28      1.74 o 
  -4   6  12       88.55       84.93      3.79 o 
  -3   6  12        0.27        0.95      1.44 o 
  -2   6  12      172.10      175.27      5.73 o 
  -1   6  12      235.75      258.70     12.65 o 
   1   6  12        4.28       10.29      1.69 o 
   2   6  12      200.44      182.04      5.83 o 
   3   6  12       14.97       13.73      1.55 o 
   4   6  12        8.23        8.94      1.52 o 
  -4   7  12        1.57        0.03      1.53 o 
  -3   7  12       16.78       18.06      2.25 o 
  -2   7  12        0.17        0.94      1.02 o 
  -1   7  12       84.36       80.45      6.36 o 
   1   7  12      175.33      157.61      9.22 o 
   2   7  12      298.18      277.42      7.81 o 
   3   7  12       95.35       90.17      3.87 o 
  -4   8  12       56.01       58.08      5.49 o 
  -3   8  12      139.17      144.03      5.40 o 
  -2   8  12       17.24       17.69      2.57 o 
  -1   8  12       24.46       17.65      3.43 o 
   1   8  12      151.89      150.18      9.22 o 
   2   8  12        0.73       -0.86      1.64 o 
   3   8  12      110.46      103.78      4.52 o 
   4   8  12        1.88        5.93      3.07 o 
  -4   9  12       52.96       50.57      3.15 o 
  -3   9  12       12.16       18.62      3.51 o 
  -2   9  12      124.83      118.74      8.29 o 
  -1   9  12       54.71       63.23      5.79 o 
   1   9  12       10.46       10.36      2.79 o 
   2   9  12        0.91        1.13      3.04 o 
   3   9  12       59.55       47.69      3.66 o 
  -4  10  12       83.38       86.29      4.35 o 
  -3  10  12        0.27        1.12      1.18 o 
  -2  10  12       54.32       54.44      5.57 o 
  -1  10  12       16.23       15.72      3.64 o 
   0  10  12      290.06      249.30      9.42 o 
   1  10  12      440.24      465.82     14.55 o 
   2  10  12      131.48      141.92      4.81 o 
   3  10  12       15.38       13.07      1.96 o 
  -4  11  12       21.80       15.00      4.29 o 
  -3  11  12       47.33       51.26      6.58 o 
  -2  11  12        8.00        9.00      3.14 o 
  -1  11  12       88.69       81.66      7.50 o 
   0  11  12       18.04       20.08      2.84 o 
   1  11  12       66.64       62.33      4.47 o 
   2  11  12       17.78       13.95      1.65 o 
   3  11  12       23.08       19.99      2.33 o 
  -3  12  12       64.43       58.12      3.21 o 
  -2  12  12       23.92       27.62      3.38 o 
  -1  12  12       14.19       10.79      3.64 o 
   0  12  12      206.65      180.98      8.28 o 
   1  12  12       10.71       11.71      3.00 o 
   2  12  12       19.00       25.47      2.63 o 
   3  12  12        2.96        4.86      3.22 o 
  -3  13  12        7.93       14.73      2.55 o 
  -2  13  12       74.84       73.89      5.30 o 
  -1  13  12       26.66       26.93      5.07 o 
   0  13  12        2.59        1.90      2.54 o 
   1  13  12        0.76       -1.36      1.36 o 
   2  13  12       32.07       24.79      3.08 o 
  -3  14  12       27.54       36.71      4.26 o 
  -2  14  12       58.46       73.73      6.99 o 
  -1  14  12        6.23        3.89      1.68 o 
   0  14  12      232.32      250.00      8.58 o 
   1  14  12       57.80       57.62      3.50 o 
   2  14  12        1.99        1.45      1.71 o 
  -2  15  12        3.35        2.53      1.75 o 
  -1  15  12      267.42      279.37      9.94 o 
   0  15  12        0.73        0.61      1.89 o 
   1  15  12        0.08        1.56      1.54 o 
   2  15  12       20.60       26.13      3.82 o 
  -2  16  12        0.17        0.44      2.48 o 
  -1  16  12        4.81        3.39      2.07 o 
   0  16  12       20.67       21.74      2.81 o 
   1  16  12       11.98       11.24      2.07 o 
   0  17  12       26.29       13.36      4.93 o 
  -3   0  13      221.32      217.60      7.88 o 
   1   0  13      467.33      456.89     19.36 o 
   3   0  13      919.09      894.37     23.67 o 
  -4   1  13       22.76       16.64      1.72 o 
  -3   1  13       17.68       16.35      2.51 o 
  -2   1  13      442.61      436.13     13.31 o 
   1   1  13        0.06        1.71      1.21 o 
   2   1  13      386.07      385.46     12.05 o 
   3   1  13      135.66      115.93      4.47 o 
   4   1  13       12.40        9.92      1.55 o 
  -4   2  13        0.64        2.55      1.11 o 
  -3   2  13        6.40        3.26      1.66 o 
  -2   2  13      198.92      186.70      5.85 o 
   1   2  13       77.92       81.82      4.42 o 
   2   2  13        0.84       -1.11      1.11 o 
   3   2  13        9.46        9.77      1.43 o 
   4   2  13        1.29        1.19      1.17 o 
  -4   3  13       22.68       18.77      2.01 o 
  -3   3  13        7.53        3.79      1.44 o 
  -2   3  13      144.71      155.64      8.73 o 
   1   3  13      588.72      582.34     16.75 o 
   2   3  13      198.30      200.29      9.32 o 
   3   3  13      234.04      210.01      9.99 o 
   4   3  13      107.61      112.80      3.95 o 
  -4   4  13       12.26        8.62      1.55 o 
  -3   4  13       19.32       19.02      2.20 o 
  -2   4  13        0.60        0.09      1.03 o 
  -1   4  13      205.33      220.45     11.65 o 
   1   4  13     1884.14     1888.64     37.01 o 
   2   4  13        9.20        9.37      1.96 o 
   3   4  13      244.88      246.48      6.26 o 
   4   4  13        0.00        0.82      1.45 o 
  -4   5  13       71.72       65.85      3.68 o 
  -3   5  13       32.64       35.83      2.67 o 
  -2   5  13      213.68      204.40      6.62 o 
  -1   5  13      172.60      192.33     10.57 o 
   1   5  13      792.09      817.31     27.47 o 
   2   5  13       80.60       69.00      4.22 o 
   3   5  13       41.46       33.46      2.14 o 
   4   5  13        5.92       10.93      3.00 o 
  -4   6  13        6.63        4.47      1.38 o 
  -3   6  13        8.65        8.89      1.83 o 
  -2   6  13        0.01        2.44      1.40 o 
  -1   6  13        0.71        0.43      1.57 o 
   1   6  13       19.41       16.15      3.57 o 
   2   6  13      250.39      235.92      7.07 o 
   3   6  13        1.06        0.08      0.97 o 
   4   6  13        4.01        0.64      2.00 o 
  -4   7  13       38.67       35.29      2.60 o 
  -3   7  13        3.83        2.24      1.41 o 
  -2   7  13       85.01       93.83      4.14 o 
  -1   7  13        5.01        6.79      2.43 o 
   1   7  13      420.59      436.10     19.08 o 
   2   7  13      618.23      597.00     14.17 o 
   3   7  13       47.80       34.91      2.67 o 
  -4   8  13        2.00        4.77      1.66 o 
  -3   8  13       58.33       61.86      3.62 o 
  -2   8  13        0.61       -0.50      1.46 o 
  -1   8  13      638.58      609.86     25.29 o 
   1   8  13       46.77       43.87      4.86 o 
   2   8  13        7.33        6.85      1.96 o 
   3   8  13       67.81       57.11      3.21 o 
  -4   9  13        0.53        0.82      1.78 o 
  -3   9  13       36.06       42.01      2.87 o 
  -2   9  13       74.30       59.44      5.93 o 
  -1   9  13      264.92      249.27     13.29 o 
   1   9  13        8.76        3.86      2.36 o 
   2   9  13       37.26       37.64      3.60 o 
   3   9  13        0.39       -0.38      1.56 o 
  -4  10  13        5.08        2.86      3.43 o 
  -3  10  13       77.14       68.97      4.16 o 
  -2  10  13       64.80       61.61      4.50 o 
  -1  10  13       70.41       66.52      6.57 o 
   0  10  13      121.39      130.81      6.49 o 
   1  10  13      441.56      495.33     21.72 o 
   2  10  13      246.09      250.69      8.27 o 
   3  10  13       89.07       94.79      4.87 o 
  -3  11  13        0.01        0.06      1.35 o 
  -2  11  13      118.15      115.71      5.15 o 
  -1  11  13       39.28       35.22      5.14 o 
   0  11  13       34.36       36.55      8.93 o 
   1  11  13        0.02       -0.04      1.57 o 
   2  11  13      468.30      480.72     10.77 o 
   3  11  13       30.76       36.07      3.93 o 
  -3  12  13       22.95       25.44      2.98 o 
  -2  12  13       76.27       75.97      5.28 o 
  -1  12  13       72.16       87.02      7.86 o 
   0  12  13      166.93      184.63      8.49 o 
   1  12  13      132.00      149.84      7.82 o 
   2  12  13        0.54        3.32      1.39 o 
  -3  13  13        2.41        1.64      1.73 o 
  -2  13  13        6.03        2.52      2.11 o 
  -1  13  13        7.38        4.28      2.17 o 
   0  13  13       85.30       90.53      4.74 o 
   1  13  13        0.10       -0.93      1.54 o 
   2  13  13       50.56       47.47      3.35 o 
  -3  14  13        0.75        1.93      3.22 o 
  -2  14  13       19.42       22.00      2.70 o 
  -1  14  13      199.23      202.13      7.75 o 
   0  14  13        0.50       -1.64      1.64 o 
   1  14  13      130.11      146.22      5.61 o 
   2  14  13        2.16        5.61      2.29 o 
  -2  15  13       59.61       55.90      3.81 o 
  -1  15  13       43.87       42.40      3.46 o 
   0  15  13       42.31       39.52      3.83 o 
   1  15  13       17.20       18.70      2.65 o 
  -1  16  13       10.39        6.70      2.69 o 
   0  16  13       26.54       26.24      2.99 o 
  -4   0  14       98.20      101.91      4.29 o 
  -2   0  14      171.77      154.47      9.36 o 
   2   0  14      377.82      342.58     15.93 o 
   4   0  14      130.93      141.18      9.00 o 
  -4   1  14        3.58        4.31      1.16 o 
  -3   1  14        0.28        1.65      1.27 o 
  -2   1  14       31.40       26.12      4.72 o 
   1   1  14      287.28      252.37      9.29 o 
   2   1  14        1.69        1.15      1.31 o 
   3   1  14       37.03       39.25      1.86 o 
   4   1  14       15.24       10.29      3.00 o 
  -4   2  14       27.85       25.35      2.12 o 
  -3   2  14       39.51       40.32      2.87 o 
  -2   2  14      125.27      127.55      5.25 o 
   1   2  14      348.73      335.43     11.08 o 
   2   2  14       14.02        6.65      2.43 o 
   3   2  14       80.04       92.25      2.86 o 
  -4   3  14        0.00        0.70      1.25 o 
  -3   3  14       10.93       11.82      1.97 o 
  -2   3  14      110.39      125.52      4.82 o 
   1   3  14      892.74      879.41     23.90 o 
   2   3  14       12.50        9.02      1.92 o 
   3   3  14       94.31       99.37      2.98 o 
  -4   4  14      107.75      115.03      4.26 o 
  -3   4  14        5.30        4.45      1.52 o 
  -2   4  14        0.47        1.08      1.77 o 
   1   4  14       28.44       23.95      2.50 o 
   2   4  14       11.82       15.48      4.14 o 
   3   4  14       31.20       21.22      1.92 o 
  -4   5  14      115.63      126.70      5.94 o 
  -3   5  14        3.93        3.28      1.50 o 
  -2   5  14      464.70      475.40     11.80 o 
   1   5  14        0.39       -1.21      1.64 o 
   2   5  14      258.43      259.60      7.66 o 
   3   5  14        3.99        0.97      1.07 o 
  -4   6  14       18.68       14.14      1.96 o 
  -3   6  14       55.46       60.75      3.54 o 
  -2   6  14       24.19       25.23      2.35 o 
  -1   6  14      101.86       85.09      6.86 o 
   1   6  14      489.99      462.47     20.15 o 
   2   6  14      107.61      101.10      4.34 o 
   3   6  14       40.47       42.16      4.25 o 
  -4   7  14       13.93       14.81      2.10 o 
  -3   7  14        0.05        1.22      1.55 o 
  -2   7  14       12.18        9.73      1.75 o 
  -1   7  14       46.48       47.51      5.22 o 
   1   7  14      576.30      575.14     24.08 o 
   2   7  14        8.55       10.71      2.43 o 
   3   7  14      250.22      283.66      7.69 o 
  -4   8  14       33.95       36.33      4.07 o 
  -3   8  14       54.23       50.08      2.97 o 
  -2   8  14        1.73       -0.50      2.21 o 
  -1   8  14      100.19      110.88      8.07 o 
   1   8  14       68.31       67.02      6.14 o 
   2   8  14       96.17      105.82      5.77 o 
   3   8  14       26.81       32.30      3.50 o 
  -4   9  14       44.27       47.65      6.57 o 
  -3   9  14       11.10        8.81      1.74 o 
  -2   9  14      460.35      476.58     12.34 o 
  -1   9  14       46.32       45.23      5.36 o 
   1   9  14        0.27       -0.14      1.71 o 
   2   9  14       54.43       57.15      4.36 o 
   3   9  14       30.15       29.95      7.63 o 
  -3  10  14       19.48       19.81      2.89 o 
  -2  10  14        0.24        0.78      1.46 o 
  -1  10  14       47.98       42.30      5.29 o 
   0  10  14      147.66      162.54     10.57 o 
   1  10  14       78.99       78.59      7.00 o 
   2  10  14       50.52       38.61      3.82 o 
   3  10  14       94.96      104.16      6.31 o 
  -3  11  14        0.04        0.14      1.63 o 
  -2  11  14       60.43       59.83      3.75 o 
  -1  11  14        9.32        8.29      3.29 o 
   0  11  14        4.89        3.66      2.07 o 
   1  11  14       54.53       61.60      4.51 o 
   2  11  14       18.08       16.11      2.07 o 
  -3  12  14       81.95       97.12      4.52 o 
  -2  12  14        0.68       -1.27      1.88 o 
  -1  12  14      215.21      236.27      9.98 o 
   0  12  14      244.18      268.73     10.78 o 
   1  12  14      181.57      197.82      7.27 o 
   2  12  14       21.25       20.23      1.95 o 
  -3  13  14        9.09        9.36      3.57 o 
  -2  13  14       23.39       22.43      3.01 o 
  -1  13  14        2.00        0.07      1.76 o 
   0  13  14      115.43      111.41      5.61 o 
   1  13  14        4.08        3.56      1.85 o 
   2  13  14       25.91       25.16      3.19 o 
  -2  14  14       13.10       15.67      2.88 o 
  -1  14  14        1.80        2.71      1.78 o 
   0  14  14       51.54       54.75      4.65 o 
   1  14  14       17.31       21.50      2.70 o 
   2  14  14       26.22       27.36      5.79 o 
  -1  15  14       14.31       11.55      2.54 o 
   0  15  14       80.21       75.47      4.36 o 
   1  15  14      183.39      216.96     13.57 o 
  -3   0  15        4.23        1.47      1.61 o 
   1   0  15     1144.34     1193.78     44.22 o 
   3   0  15      106.42      114.30      4.70 o 
  -4   1  15        0.01        0.05      0.99 o 
  -3   1  15       68.06       65.56      3.54 o 
  -2   1  15       20.39       21.31      2.85 o 
   1   1  15       26.91       32.92      3.10 o 
   2   1  15        1.82        2.07      1.46 o 
   3   1  15       67.90       62.91      2.45 o 
  -4   2  15        4.20        4.34      1.44 o 
  -3   2  15        2.08        1.12      1.51 o 
  -2   2  15       44.16       43.14      2.86 o 
   1   2  15        0.33        0.79      1.16 o 
   2   2  15       23.12       22.11      2.84 o 
   3   2  15       20.15       23.15      1.62 o 
  -4   3  15        1.35        0.09      1.62 o 
  -3   3  15       19.18       16.01      2.28 o 
  -2   3  15        0.09       -0.26      1.15 o 
   1   3  15        0.24       -0.44      1.34 o 
   2   3  15        2.23        1.81      1.68 o 
   3   3  15      114.16      116.38      3.40 o 
  -4   4  15       52.41       52.24      3.02 o 
  -3   4  15       89.90       80.21      4.64 o 
  -2   4  15        1.86        4.01      1.40 o 
   1   4  15      573.15      554.77     18.18 o 
   2   4  15      712.92      712.36     20.42 o 
   3   4  15        0.10       -0.35      1.13 o 
  -4   5  15       31.45       32.68      2.67 o 
  -3   5  15       13.70       13.86      2.14 o 
  -2   5  15       66.37       82.01      4.00 o 
   1   5  15       14.41        9.86      2.93 o 
   2   5  15        0.45        1.65      2.18 o 
   3   5  15       86.71       88.29      4.88 o 
  -4   6  15        0.21       -1.17      1.45 o 
  -3   6  15       68.96       72.49      5.37 o 
  -2   6  15       85.63       80.04      4.04 o 
   1   6  15      481.57      465.68     20.65 o 
   2   6  15       35.35       40.04      2.86 o 
   3   6  15       15.29       10.85      1.64 o 
  -4   7  15       18.01       13.88      2.10 o 
  -3   7  15       68.81       81.03      4.23 o 
  -2   7  15       12.23        9.19      1.75 o 
  -1   7  15       21.55       18.65      4.07 o 
   1   7  15       24.49       23.72      4.07 o 
   2   7  15        0.54        1.30      1.29 o 
   3   7  15        1.90        1.88      1.18 o 
  -4   8  15       69.48       71.88      6.75 o 
  -3   8  15       48.78       39.26      2.78 o 
  -2   8  15        0.48        0.22      1.33 o 
  -1   8  15        9.04       12.72      3.36 o 
   1   8  15        4.10        2.93      2.29 o 
   2   8  15      368.68      364.66     12.65 o 
   3   8  15      120.46      112.05      5.22 o 
  -3   9  15       15.16       15.63      2.49 o 
  -2   9  15       39.66       37.02      4.38 o 
  -1   9  15       27.53       21.86      4.22 o 
   0   9  15        0.53        0.71      1.79 o 
   1   9  15        0.48       -1.46      1.46 o 
   2   9  15       13.08       17.06      2.94 o 
   3   9  15      102.17      113.74      9.50 o 
  -3  10  15       16.53       11.36      1.90 o 
  -2  10  15        9.05       10.85      2.22 o 
  -1  10  15      148.88      153.97     10.65 o 
   0  10  15       64.92       59.37      6.50 o 
   1  10  15       11.80       23.94      3.11 o 
   2  10  15       20.23       19.29      2.51 o 
  -3  11  15        5.90        4.97      1.87 o 
  -2  11  15        7.05       10.01      2.23 o 
  -1  11  15       28.21       37.02      2.70 o 
   0  11  15      266.18      274.08     16.61 o 
   1  11  15       31.64       26.94      2.94 o 
   2  11  15       13.50       12.30      1.74 o 
  -3  12  15       19.45       22.15      5.00 o 
  -2  12  15       23.60       28.18      3.25 o 
  -1  12  15       51.76       49.19      4.56 o 
   0  12  15       12.93        9.54      2.12 o 
   1  12  15        0.74        1.99      2.43 o 
   2  12  15       41.26       37.81      2.99 o 
  -2  13  15        2.08        2.84      1.86 o 
  -1  13  15        3.89        6.42      1.84 o 
   0  13  15        0.81       -0.64      1.95 o 
   1  13  15      102.06      102.64      7.08 o 
   2  13  15       73.70       93.31      8.79 o 
  -1  14  15       40.38       50.43      6.29 o 
   0  14  15        0.18       -0.69      1.67 o 
   1  14  15        8.02        4.85      2.27 o 
   0  15  15       20.88       14.36      4.79 o 
  -4   0  16        3.53        2.34      2.40 o 
  -2   0  16       20.39       21.15      4.22 o 
   2   0  16        1.87        4.43      2.57 o 
  -4   1  16        4.88        1.52      1.15 o 
  -3   1  16      103.94      107.42      5.58 o 
  -2   1  16        0.15        1.19      1.79 o 
   1   1  16       84.67       81.27      4.77 o 
   2   1  16      291.55      315.45     11.06 o 
   3   1  16        0.19        0.70      0.96 o 
  -4   2  16        3.14        2.51      1.21 o 
  -3   2  16       34.53       34.72      3.01 o 
  -2   2  16       71.24       71.26      3.78 o 
   1   2  16       69.81       76.51      5.18 o 
   2   2  16        6.55        7.88      2.86 o 
   3   2  16       95.44      101.25      3.23 o 
  -4   3  16       29.29       23.50      2.39 o 
  -3   3  16        4.79        5.13      1.67 o 
  -2   3  16      205.82      194.24      6.59 o 
   1   3  16       49.98       38.65      3.50 o 
   2   3  16      475.52      450.74     11.67 o 
   3   3  16       77.79       77.36      2.87 o 
  -4   4  16       27.56       25.55      2.56 o 
  -3   4  16        0.21       -0.41      1.28 o 
  -2   4  16       85.22       85.72      4.28 o 
   1   4  16       21.42       28.94      3.21 o 
   2   4  16        1.66        0.43      1.40 o 
   3   4  16       52.22       61.97      2.61 o 
  -4   5  16        8.89        9.39      1.90 o 
  -3   5  16       44.49       38.35      3.46 o 
  -2   5  16       17.47       18.90      2.41 o 
   1   5  16        7.57        8.84      2.04 o 
   2   5  16      199.13      204.66      6.84 o 
   3   5  16        8.12        6.71      1.50 o 
  -4   6  16        0.02       -1.64      3.05 o 
  -3   6  16       31.91       25.72      2.76 o 
  -2   6  16       20.28       17.04      2.23 o 
   1   6  16      656.83      677.73     20.11 o 
   2   6  16        3.15       -0.80      1.04 o 
   3   6  16       31.71       23.64      2.10 o 
  -4   7  16        1.57        7.14      2.69 o 
  -3   7  16        1.92        2.69      1.75 o 
  -2   7  16       65.31       58.45      3.61 o 
  -1   7  16       11.19        4.72      2.64 o 
   1   7  16      132.64      146.47      9.36 o 
   2   7  16       38.46       28.47      2.35 o 
   3   7  16      133.75      173.68     11.43 o 
  -3   8  16        2.07        1.22      1.53 o 
  -2   8  16      123.41      103.18      4.84 o 
  -1   8  16        0.38       -1.50      2.43 o 
   0   8  16        0.02        0.57      1.64 o 
   1   8  16       67.27       66.88      4.89 o 
   2   8  16       31.63       28.42      2.79 o 
  -3   9  16        0.01        0.79      1.41 o 
  -2   9  16        7.15        7.06      1.86 o 
  -1   9  16       44.52       35.51      5.36 o 
   0   9  16       61.98       70.23      6.57 o 
   1   9  16       14.25        9.25      2.30 o 
   2   9  16       14.16       16.61      2.12 o 
  -3  10  16       22.31       20.63      2.52 o 
  -2  10  16        8.11       12.92      2.29 o 
  -1  10  16       93.18       91.49      4.93 o 
   0  10  16      504.16      523.42     31.04 o 
   1  10  16      409.25      474.67     15.91 o 
   2  10  16       37.92       29.30      2.61 o 
  -3  11  16        4.56       -0.14      3.07 o 
  -2  11  16        9.80        8.32      1.97 o 
  -1  11  16       10.80       12.79      2.40 o 
   0  11  16        8.55        7.43      2.02 o 
   1  11  16      142.44      153.32      5.67 o 
   2  11  16       60.79       72.63      4.24 o 
  -2  12  16        4.18        3.78      1.71 o 
  -1  12  16        6.92        4.74      1.61 o 
   0  12  16        4.75        0.80      2.66 o 
   1  12  16       57.88       63.28      4.65 o 
   2  12  16        1.53       -1.29      2.19 o 
  -2  13  16       57.65       64.94      7.57 o 
  -1  13  16      289.33      358.66     20.05 o 
   0  13  16       43.93       52.60      3.73 o 
   1  13  16       81.08       88.67      5.37 o 
  -1  14  16        9.00        7.43      4.86 o 
   0  14  16       62.12       82.92     13.57 o 
  -3   0  17       47.99       50.26      4.14 o 
   1   0  17      483.73      471.61     21.58 o 
   3   0  17      108.24      111.02      5.04 o 
  -4   1  17        9.00        7.74      1.78 o 
  -3   1  17        0.06        1.70      1.60 o 
  -2   1  17       71.49       70.92      4.85 o 
   1   1  17       77.30       70.90      8.82 o 
   2   1  17      109.48      120.61      5.07 o 
   3   1  17        2.85        1.24      1.08 o 
  -4   2  17       18.88       21.28      1.92 o 
  -3   2  17       61.08       62.56      3.82 o 
  -2   2  17       81.61       80.99      6.96 o 
   1   2  17        0.81        1.79      3.54 o 
   2   2  17       11.19        9.80      1.60 o 
   3   2  17        1.91        2.58      1.22 o 
  -4   3  17        0.69        1.06      1.45 o 
  -3   3  17       27.10       23.96      4.10 o 
  -2   3  17      131.48      135.44      5.47 o 
   1   3  17       19.42       19.05      2.73 o 
   2   3  17       82.24       96.01      3.91 o 
   3   3  17       23.97       21.76      3.12 o 
  -4   4  17        7.79        3.93      2.14 o 
  -3   4  17       13.98       11.62      2.22 o 
  -2   4  17        3.99        1.90      1.55 o 
   1   4  17        7.24        6.91      2.22 o 
   2   4  17        2.08        1.77      1.29 o 
   3   4  17       38.83       31.93      5.75 o 
  -4   5  17        0.66       -0.39      2.17 o 
  -3   5  17        7.57        5.47      1.69 o 
  -2   5  17       42.73       47.13      4.49 o 
   1   5  17       17.77       19.81      5.82 o 
   2   5  17       43.06       38.69      2.80 o 
   3   5  17       74.52       75.73      7.36 o 
  -3   6  17       50.36       56.23      3.20 o 
  -2   6  17       26.78       24.17      2.73 o 
  -1   6  17       87.34       93.09      7.79 o 
   0   6  17        3.40        2.50      1.71 o 
   1   6  17      122.86      127.53      5.33 o 
   2   6  17       80.74       88.97      3.52 o 
  -3   7  17       13.12       14.21      2.13 o 
  -2   7  17       17.64       18.12      2.39 o 
  -1   7  17        6.07        5.07      3.00 o 
   1   7  17        0.22        1.34      1.54 o 
   2   7  17      188.03      201.09      6.20 o 
  -3   8  17       19.99       22.22      2.44 o 
  -2   8  17        4.95        5.79      1.94 o 
  -1   8  17       11.78        9.57      3.72 o 
   0   8  17        0.22       -0.91      1.73 o 
   1   8  17      102.04      107.23      6.31 o 
   2   8  17        2.88       -0.44      1.37 o 
  -3   9  17       52.52       59.63      3.61 o 
  -2   9  17       23.52       28.61      3.09 o 
  -1   9  17       40.00       35.26      2.64 o 
   0   9  17        7.82        8.17      1.84 o 
   1   9  17        0.78        0.48      4.93 o 
   2   9  17       30.65       31.54      3.55 o 
  -3  10  17        3.49        3.50      3.50 o 
  -2  10  17       20.77       19.49      2.25 o 
  -1  10  17      156.92      166.30      5.92 o 
   0  10  17        0.02       -0.08      2.17 o 
   1  10  17       16.42       19.66      2.71 o 
   2  10  17        3.90        5.50      3.00 o 
  -2  11  17        0.43        1.55      1.79 o 
  -1  11  17        0.01       -1.34      1.34 o 
   0  11  17      175.91      202.28      8.59 o 
   1  11  17        3.43        3.50      1.77 o 
   2  11  17      185.25      244.63     14.36 o 
  -2  12  17       24.33       21.47      5.86 o 
  -1  12  17      259.23      282.05      8.41 o 
   0  12  17        0.77        0.47      1.65 o 
   1  12  17       17.33       24.13      3.09 o 
  -1  13  17        6.81        3.50      5.22 o 
   0  13  17        7.69        1.86      3.50 o 
  -4   0  18       15.70       22.93      3.48 o 
  -2   0  18        2.11        1.79      2.86 o 
   2   0  18      383.72      408.03     13.84 o 
  -4   1  18       22.55       18.76      2.33 o 
  -3   1  18        0.29        2.78      2.64 o 
  -2   1  18       92.98      101.42      5.99 o 
   1   1  18       28.18       24.27      3.07 o 
   2   1  18       62.23       56.15      5.53 o 
   3   1  18       10.95       10.51      2.96 o 
  -4   2  18       10.03        8.45      1.90 o 
  -3   2  18        5.91        4.77      1.88 o 
  -2   2  18        1.09        1.25      1.54 o 
   1   2  18        2.30        4.32      1.96 o 
   2   2  18        0.22       -0.07      1.12 o 
   3   2  18        8.13        9.91      2.50 o 
  -4   3  18       23.48       26.65      2.88 o 
  -3   3  18        3.83        5.95      1.63 o 
  -2   3  18       19.84       16.59      2.43 o 
   1   3  18       26.55       25.37      5.04 o 
   2   3  18       39.07       40.75      2.93 o 
   3   3  18       55.69       52.97      4.34 o 
  -3   4  18        9.77       11.14      1.83 o 
  -2   4  18       82.65       86.38      4.48 o 
   1   4  18      194.89      188.48      8.44 o 
   2   4  18       54.27       52.37      2.75 o 
  -3   5  18       33.06       33.94      2.85 o 
  -2   5  18        6.03        3.92      2.05 o 
  -1   5  18       17.26        5.93      3.29 o 
   0   5  18       10.93        5.00      2.86 o 
   1   5  18       89.88       87.23      7.61 o 
   2   5  18       11.54        8.75      1.61 o 
  -3   6  18        6.89        8.58      1.85 o 
  -2   6  18       72.17       64.54      4.10 o 
  -1   6  18        4.26        7.72      3.14 o 
   0   6  18      138.35      132.53      9.57 o 
   1   6  18       47.84       44.05      3.23 o 
   2   6  18       13.76       19.90      2.08 o 
  -3   7  18        4.46        3.86      1.64 o 
  -2   7  18       21.70       15.69      2.55 o 
  -1   7  18       89.24       91.01      4.67 o 
   0   7  18       21.57       19.21      2.29 o 
   1   7  18      124.37      153.61      7.73 o 
   2   7  18       34.72       30.34      4.51 o 
  -3   8  18        6.27       12.57      3.04 o 
  -2   8  18        5.71        5.73      1.74 o 
  -1   8  18       29.21       21.38      2.28 o 
   0   8  18       25.64       27.16      2.86 o 
   1   8  18      139.60      131.56      6.02 o 
   2   8  18      250.51      318.75      9.89 o 
  -3   9  18       20.85       20.22      4.72 o 
  -2   9  18        5.05        3.30      1.62 o 
  -1   9  18        1.45       -0.79      1.41 o 
   0   9  18       22.09       22.22      2.85 o 
   1   9  18        0.76        0.28      1.95 o 
   2   9  18       24.53       30.29      5.00 o 
  -2  10  18       41.10       44.84      4.26 o 
  -1  10  18        2.81        4.78      2.21 o 
   0  10  18        1.40       -1.72      1.72 o 
   1  10  18        2.26        4.12      2.18 o 
  -1  11  18       58.84       58.16      3.56 o 
   0  11  18       13.07       14.14      2.51 o 
  -1  12  18       84.44       77.45      9.43 o 
   0  12  18        1.21        3.36      3.72 o 
  -3   0  19       19.25       11.95      2.80 o 
   1   0  19      181.04      192.40     12.22 o 
  -3   1  19       20.45       21.23      2.43 o 
  -2   1  19        4.73        3.04      1.69 o 
   1   1  19       28.70       35.95      3.80 o 
   2   1  19       35.04       41.14      2.92 o 
  -3   2  19        6.23        8.80      2.14 o 
  -2   2  19       13.53       11.91      2.38 o 
  -1   2  19       63.73       60.09      6.29 o 
   0   2  19       52.08       43.30      5.07 o 
   1   2  19        0.78        2.85      1.98 o 
   2   2  19       94.98      104.05      4.46 o 
  -3   3  19       61.17       61.74      4.05 o 
  -2   3  19       30.21       29.91      3.11 o 
  -1   3  19      122.28      119.59      5.24 o 
   0   3  19        4.22        3.15      1.72 o 
   1   3  19      108.09       97.66      6.01 o 
   2   3  19        0.51        2.18      1.53 o 
  -3   4  19        1.32       -0.73      1.75 o 
  -2   4  19       14.24        9.81      3.24 o 
  -1   4  19       19.42       11.34      1.82 o 
   0   4  19       77.95       87.55      6.88 o 
   1   4  19      137.76      147.50      6.34 o 
   2   4  19      142.26      177.34      7.07 o 
  -3   5  19        3.24        4.98      1.93 o 
  -2   5  19       31.50       21.17      2.74 o 
  -1   5  19        1.73        2.60      1.26 o 
   0   5  19       17.19       12.19      2.03 o 
   1   5  19      108.72      124.15      6.44 o 
   2   5  19        2.61        1.66      1.34 o 
  -3   6  19       39.70       48.80      6.29 o 
  -2   6  19        0.11        0.43      1.75 o 
  -1   6  19       18.85       19.84      2.25 o 
   0   6  19      237.09      271.78     10.00 o 
   1   6  19        3.11       -1.39      1.57 o 
   2   6  19       46.48       33.01      5.36 o 
  -2   7  19        0.08       -1.11      2.44 o 
  -1   7  19        4.61       -0.08      1.81 o 
   0   7  19       38.72       46.23      4.68 o 
   1   7  19        1.09       -1.10      1.63 o 
  -2   8  19        2.54       -0.03      1.58 o 
  -1   8  19        8.82       11.30      2.59 o 
   0   8  19      134.52      145.17      6.46 o 
   1   8  19        2.26        0.83      1.89 o 
  -2   9  19       18.76       16.00      2.26 o 
  -1   9  19       31.35       38.64      3.23 o 
   0   9  19       46.06       49.11      4.15 o 
   1   9  19       19.33       17.65      3.44 o 
  -1  10  19      198.96      237.26      7.56 o 
   0  10  19       86.44      105.64      5.78 o 
  -2   0  20        1.84        0.14      3.14 o 
   0   0  20       35.27       21.22      4.50 o 
   2   0  20        0.12        0.86      2.71 o 
  -3   1  20       30.27       37.53      3.59 o 
  -2   1  20       49.84       50.45      3.75 o 
  -1   1  20        2.60        6.84      3.79 o 
   0   1  20       80.37       75.59      5.36 o 
   1   1  20        0.25       -0.79      1.54 o 
   2   1  20       12.36        5.27      2.61 o 
  -3   2  20        1.06        1.93      1.88 o 
  -2   2  20       89.99       98.76      7.12 o 
  -1   2  20      240.72      252.57     10.66 o 
   0   2  20        4.19        3.27      1.89 o 
   1   2  20      110.12      120.23      4.83 o 
   2   2  20       11.84        7.43      3.36 o 
  -3   3  20       48.14       54.44      6.86 o 
  -2   3  20        2.84        0.97      2.00 o 
  -1   3  20       38.87       36.19      4.15 o 
   0   3  20       12.35       11.46      2.11 o 
   1   3  20        7.10        3.24      1.79 o 
  -2   4  20       75.33       66.65      4.43 o 
  -1   4  20       66.79       60.35      5.10 o 
   0   4  20       45.58       44.80      3.67 o 
   1   4  20       12.14       10.45      2.95 o 
  -2   5  20       31.88       31.70      3.50 o 
  -1   5  20        2.42       -0.88      1.34 o 
   0   5  20       13.21       15.20      2.05 o 
   1   5  20       11.29       11.27      2.22 o 
  -2   6  20       29.76       32.33      3.04 o 
  -1   6  20       77.06       80.93      3.74 o 
   0   6  20       75.06       83.03      4.90 o 
   1   6  20      185.39      219.92     10.03 o 
  -2   7  20        9.44        8.09      3.07 o 
  -1   7  20       52.06       53.71      5.03 o 
   0   7  20        0.51        2.34      2.10 o 
   1   7  20       37.11       38.08      5.86 o 
  -1   8  20       15.65       21.29      2.46 o 
   0   8  20       37.87       42.45      4.04 o 
  -1   9  20        5.77        8.01      3.17 o 
  -1   0  21        7.85        8.29      2.44 o 
   1   0  21      495.62      579.26     18.79 o 
  -2   1  21        5.51        3.32      2.10 o 
  -1   1  21      131.25      132.90      5.34 o 
   0   1  21        9.88        9.62      2.51 o 
   1   1  21        1.31        4.56      1.72 o 
  -2   2  21       28.31       26.83      3.36 o 
  -1   2  21       67.08       63.75      3.39 o 
   0   2  21        0.37        2.01      1.68 o 
   1   2  21        2.26        0.66      2.68 o 
  -2   3  21        0.03        2.92      2.11 o 
  -1   3  21      199.96      205.85     10.68 o 
   0   3  21       26.92       27.49      2.84 o 
   1   3  21        0.88        2.96      2.51 o 
  -2   4  21        0.61       -1.00      2.52 o 
  -1   4  21       10.13       10.10      1.93 o 
   0   4  21        5.47        4.10      1.66 o 
   1   4  21       61.13       50.15      7.00 o 
  -1   5  21       21.05       18.14      2.25 o 
   0   5  21       42.19       42.84      2.99 o 
  -1   6  21        3.50        3.85      1.74 o 
   0   6  21       17.79       10.14      3.91 o 
   0   0  22       52.56       51.22      5.28 o 
  -1   1  22        0.03        1.02      1.70 o 
   0   1  22        2.17        1.76      1.84 o 
  -1   2  22       27.02       30.20      2.88 o 
   0   2  22        0.61        1.93      1.88 o 
  -1   3  22       33.89       47.86      4.74 o 
   0   3  22        2.12       -0.30      1.77 o 
  -1   4  22       12.18       11.15      4.43 o 
                                                 
